# Supplementary material for: Ensuring Accuracy and Equity in Vaccination Information From ChatGPT and CDC: Mixed-Methods Cross-Language Evaluation
Source: JMIR Form Res. 2024 Oct 30;8:e60939. doi: 10.2196/60939 (PMC11561424; doi:10.2196/60939)
Supplement: Multimedia Appendix 2 [file formative_v8i1e60939_app2.zip]

Archive with 32 entries (32 files):
- q01responseEN.txt
- q01responseES.txt
- q02responseEN.txt
- q02responseES.txt
- q03responseEN.txt
- q03responseES.txt
- q04responseEN.txt
- q04responseES.txt
- q05responseEN.txt
- q05responseES.txt
- q06responseEN.txt
- q06responseES.txt
- q07responseEN.txt
- q07responseES.txt
- q08responseEN.txt
- q08responseES.txt
- q09responseEN.txt
- q09responseES.txt
- q10responseEN.txt
- q10responseES.txt
- q11responseEN.txt
- q11responseES.txt
- q12responseEN.txt
- q12responseES.txt
- q13responseEN.txt
- q13responseES.txt
- q14responseEN.txt
- q14responseES.txt
- q15responseEN.txt
- q15responseES.txt
- q16responseEN.txt
- q16responseES.txt
