# Supplementary material for: Ensuring Accuracy and Equity in Vaccination Information From ChatGPT and CDC: Mixed-Methods Cross-Language Evaluation
Source: JMIR Form Res. 2024 Oct 30;8:e60939. doi: 10.2196/60939 (PMC11561424; doi:10.2196/60939)
Supplement: Multimedia Appendix 2 [file formative_v8i1e60939_app2.zip › q01responseEN.txt]

Are vaccines safe?
;;202311042111_805255
Yes, vaccines are safe. They go through rigorous testing processes and long-term studies for safety and effectiveness before they are approved for use. Any common side effects are usually mild and temporary. Serious side effects are very rare. Furthermore, vaccines are continuously monitored for safety even after they are approved. The benefits of vaccination in preventing serious illnesses far outweigh the potential risk of side effects.

;;202311042211_091306
Yes, vaccines are safe. Each vaccine undergoes rigorous testing, first in the lab and among small groups of volunteers, then gradually among larger and larger groups of volunteers. These studies are designed to identify any possible side effects or reactions. Most side effects are minor, like soreness at the injection site or mild fever. Once a vaccine is approved, safety monitoring continues. Medical experts keep track of any reports of health problems that occur after vaccination to ensure that the vaccines continue to have the best possible safety profile. They are also constantly working to update and refine childhood vaccines to make them safer and more effective. But like with any medicine, it's important to discuss with your physician or healthcare provider.

;;202311042211_792612
Yes, vaccines are safe. They are thoroughly tested before being approved for use and continuously monitored for safety. Side effects are usually mild and go away on their own. Serious side effects are rare. The benefits of getting vaccinated far outweigh the risks. Vaccines have saved countless lives and prevented serious diseases and complications.

;;202311042211_192658
Yes, vaccines are safe. They go through rigorous testing and continuous monitoring even after they are available to the public. Any minor side effects such as a sore arm or low-grade fever are typically far less serious than the diseases these vaccines prevent. Serious side effects are very rare. Healthcare professionals are trained to handle any immediate allergic reactions and vaccines are continually monitored for safety.

;;202311042211_375211
Yes, vaccines are safe. They are thoroughly tested before being approved for use and are continually monitored for safety once they hit the market. While any medicine can have side effects, serious side effects from vaccines are extremely rare. The benefits of getting vaccinated far outweigh the potential risks. Serious diseases like measles, mumps, and whooping cough can be very harmful or even deadly, particularly for babies and young children. Vaccines protect against these diseases.
