# Supplementary material for: Ensuring Accuracy and Equity in Vaccination Information From ChatGPT and CDC: Mixed-Methods Cross-Language Evaluation
Source: JMIR Form Res. 2024 Oct 30;8:e60939. doi: 10.2196/60939 (PMC11561424; doi:10.2196/60939)
Supplement: Multimedia Appendix 2 [file formative_v8i1e60939_app2.zip › q01responseES.txt]

¿Son seguras las vacunas?
;;202311042111_437581
Sí, las vacunas son muy seguras. Los beneficios de vacunarse superan con creces los posibles efectos secundarios. Las vacunas se someten a pruebas cuidadosas y rigurosas durante años antes de ser aprobadas. Además, una vez aprobadas, continúan siendo supervisadas de cerca por las autoridades médicas y de salud para garantizar su seguridad. Es posible que algunas personas experimenten efectos secundarios menores, como una reacción leve en el sitio de la inyección o una fiebre baja, pero las reacciones graves son extremadamente raras. Las vacunas han salvado millones de vidas y son una de las herramientas más efectivas que tenemos para prevenir enfermedades peligrosas.

;;202311042211_992796
Sí, las vacunas son seguras. Antes de que una vacuna se apruebe para uso público, pasa por rigurosas pruebas y revisiones para asegurar su seguridad y eficacia. Los efectos secundarios son generalmente leves y temporales, como dolor o hinchazón en el lugar de la inyección o fiebre leve. Los casos graves de reacciones adversas son extremadamente raros. Las vacunas han salvado millones de vidas y son una de las formas más eficaces para prevenir enfermedades graves y mortalidad.

;;202311042211_077536
Sí, las vacunas son seguras. Pasan por rigurosos procesos de revisión y pruebas antes de ser aprobadas para su uso. Los efectos secundarios son generalmente leves y temporales, como un brazo dolorido o fiebre baja. Los eventos adversos graves son muy raros. Los beneficios de la vacunación en términos de prevención de enfermedades graves superan ampliamente los riesgos de los efectos secundarios.

;;202311042211_734061
Sí, las vacunas son seguras. Antes de ser aprobadas para su uso, las vacunas son rigurosamente probadas en miles de personas en ensayos clínicos. Incluso después de que se aprueban, se siguen monitoreando continuamente para detectar cualquier signo de problemas. La mayoría de las reacciones a las vacunas son leves, como dolor en el lugar de la inyección o fiebre baja. Los eventos adversos graves son extremadamente raros. Los beneficios de la vacunación en términos de prevención de enfermedades y muertes superan con creces los riesgos potenciales.

;;202311042211_787222
Sí, las vacunas son seguras. Antes de que una vacuna sea aprobada para su uso, debe pasar por rigurosos ensayos clínicos para garantizar su seguridad y eficacia. Además, una vez que una vacuna es aprobada, sigue siendo monitoreada para detectar cualquier efecto secundario a largo plazo. La mayoría de los efectos secundarios de las vacunas son menores y temporales, como una reacción en el lugar de la inyección o una fiebre leve. El peligro de las enfermedades prevenibles por vacunación, como la poliomielitis, la tos ferina o el sarampión, es mucho mayor que el riesgo de sufrir efectos secundarios graves de una vacuna.
