# Supplementary material for: Ensuring Accuracy and Equity in Vaccination Information From ChatGPT and CDC: Mixed-Methods Cross-Language Evaluation
Source: JMIR Form Res. 2024 Oct 30;8:e60939. doi: 10.2196/60939 (PMC11561424; doi:10.2196/60939)
Supplement: Multimedia Appendix 2 [file formative_v8i1e60939_app2.zip › q02responseEN.txt]

What are the risks and benefits of vaccines?
;;202311042111_196131
Benefits of Vaccines:

1. Prevent Serious Illness: Vaccines protect against a number of serious and potentially deadly diseases, including measles, mumps, rubella, polio, tetanus, diphtheria, and pertussis.

2. Save Lives: Globally, vaccination saves between 2-3 million lives every year, according to the World Health Organization.

3. Herd Immunity: When a high enough percentage of a population is vaccinated, it can provide a level of protection for individuals who may not have a strong immune system, such as infants, elderly people, and those with certain health conditions. This is called herd immunity.

4. Cost-Efficient: The cost of getting vaccinated is much less than the cost of treatment if you were to get the disease.

Risks of Vaccines:

1. Adverse Reactions: Some individuals may experience negative reactions or side effects from vaccines, but these are usually minor and temporary, such as a sore arm or mild fever.

2. Allergic Reactions: In very rare cases, vaccines can cause serious allergic reactions. However, the risk of serious harm is extremely small. 

3. Vaccines are not 100% Effective: There's a small chance you might still get the disease even after vaccination, but typically the illness would be less severe.

In general, the benefits of vaccines vastly outweigh the risks, as they protect against serious diseases and help prevent outbreaks in the population. Consult your healthcare provider for information specific to your individual health needs.

;;202311042211_076588
Benefits:
1. Prevention of serious diseases - Vaccines can protect your child from many serious diseases like measles, polio, tetanus, diphtheria, and pertussis (whooping cough).
2. Savings on medical costs - Health care for serious diseases can be expensive. Vaccination can save money in the long run by preventing such diseases. 
3. Protecting others - Some people cannot be vaccinated due to health reasons. Vaccinating your child also helps to protect these individuals from being exposed to the diseases. 
4. Eliminating diseases - Over time, as more people are vaccinated, specific diseases can be eliminated. For example, smallpox has been eradicated worldwide as a result of efficient and wide-ranging vaccination measures. 

Risks:
1. Side Effects - Most vaccines may cause mild, temporary side effects like fever, fatigue, headache, and pain or redness at the injection site, though they are usually less serious than the diseases they prevent.
2. Allergic Reactions - Rarely, some people can have severe allergic reactions to certain elements of a vaccine. This is highly unusual and medical professionals are trained to manage such situations promptly.
3. Ingredient Concerns - Some concerns have been raised about ingredients used in vaccines, such as thimerosal. However, the majority of studies have found no connection between such ingredients and developmental disorders.
 
It's important to consult with your healthcare provider to get accurate information and make informed decisions about your child's vaccination.

;;202311042211_052536
Benefits:

1. Protection from severe diseases: Vaccines protect children from many severe and potentially deadly diseases, such as measles, mumps, polio, and whooping cough.

2. Prevention of outbreaks: Vaccines can help prevent disease outbreaks by providing herd immunity. This is especially important for the protection of individuals who cannot receive vaccinations due to health reasons.

3. Cost-effective: While some vaccines can be costly, they are generally less expensive than the cost of treatment for the diseases they prevent.

4. Reduction in antibiotic resistance: By reducing the incidence of vaccine-preventable diseases, vaccines can also reduce the use of antibiotics and thus the spread of antibiotic-resistant bacteria.

5. Improved quality of life: Vaccines prevent diseases that can result in long-term complications and disabilities, enhancing the quality of life for children and adults alike.

Risks:

1. Reactions: Some children may have minor reactions to vaccines, such as a low-grade fever, fussiness, or redness/swelling at the injection site. These symptoms are generally short-lived and are a sign that the body is building protection against the disease.

2. A risk of serious side effects: Like any medicine, there's a very small chance of a vaccine causing a serious problem, such as a severe allergic reaction. However, the rates of severe side effects are very low compared to the health risks associated with the diseases these vaccines prevent.

3. Vaccine injuries: There are rare cases where vaccines can cause injuries or illnesses, but these instances are very rare, and systems are in place to compensate those affected.

It's important to remember that the overwhelming scientific evidence shows the benefits of vaccines far outweigh the risks. Serious side effects are rare, and the supposed link between vaccines and autism has been thoroughly debunked. Before making any decisions about vaccinations, parents should consult with their child's healthcare provider to fully understand the risks and benefits.

;;202311042211_231327
Benefits of Vaccines:

1. Prevent Serious Illness: Vaccines help build immunity against serious and sometimes deadly diseases.

2. Herd Immunity: By vaccinating a large percentage of the population, we can protect people who cannot be vaccinated (due to age, medical conditions, or allergies) through herd immunity.

3. Ensures Healthy Future: Immunization promotes long-term health and longevity by preventing diseases that could have long-term complications.

4. Cost-Effective: They can also be cost-saving, preventing medical expenses down the line due to illnesses.

5. Global Health: Vaccines can help eradicate diseases globally, such as smallpox.

Risks Associated with vaccines:

1. Side Effects: A common concern is side effects, which can range from mild symptoms (fever, soreness at the injection site) to rare but serious side effects like allergic reactions.

2. Pain and Discomfort: Some people, particularly children, may experience pain or fear from needles.

3. Vaccine Misinformation: There is plenty of misinformation around vaccines causing confusion and doubt.

4. Rare Severe Reactions: In extremely rare circumstances, vaccines can cause serious health problems, such as neurological problems.

In general, the benefits of vaccines vastly outweigh the risks. They have saved millions of lives and continue to prevent the spread of diseases. Any potential risks should be discussed with a healthcare provider, who can provide accurate information based on scientific research.

;;202311042211_795835
Benefits of Vaccines: 
1. Protection from Diseases: Vaccines protect your child from dangerous diseases. They stimulate the body's immune system to recognize and fight specific viruses or bacteria. 
2. Long-Term Immunity: Many vaccines give long-term or even lifelong immunity against certain diseases.
3. Protects the Community: When more people are vaccinated, there are fewer hosts for the virus or bacteria to survive in. This reduces the number of potential infections and can even lead to eradication of diseases. 
4. Saves Time and Cost: By preventing diseases, vaccines also prevent the financial cost of treating those diseases and the time it takes to recover from them.

Risks of Vaccines:
1. Side Effects: Some vaccines can cause mild side effects, like a sore arm, mild fever, or feelings of fatigue. These often resolve on their own within a few days.
2. Severe Allergic Reactions: These are extremely rare, but can occur. It's important to let your healthcare provider know if your child has any severe allergies, especially to a vaccine ingredient. 
3. Existing Health Conditions: In some cases, existing health conditions might affect how a person's body responds to a vaccination. It's important to discuss any health issues with the healthcare provider beforehand.

The overwhelming scientific consensus upon scientific studies report that the benefits of vaccination in preventing illness and death far outweigh the risks of potential side effects.
