# Supplementary material for: Ensuring Accuracy and Equity in Vaccination Information From ChatGPT and CDC: Mixed-Methods Cross-Language Evaluation
Source: JMIR Form Res. 2024 Oct 30;8:e60939. doi: 10.2196/60939 (PMC11561424; doi:10.2196/60939)
Supplement: Multimedia Appendix 2 [file formative_v8i1e60939_app2.zip › q02responseES.txt]

¿Cuáles son los riesgos y los beneficios de las vacunas?
;;202311042111_365178
Las vacunas han sido un componente crucial de la salud pública durante décadas y han prevenido innumerables casos de enfermedades graves y muertes. Sin embargo, como cualquier otro medicamento, las vacunas pueden tener efectos secundarios y riesgos, aunque son muy bajos comparados con los beneficios.

Beneficios de las vacunas:

1. Prevención de enfermedades: Las vacunas estimulan el sistema inmunológico para protegerse contra enfermedades específicas.

2. Reducción de la propagación de enfermedades: Al vacunar a una gran proporción de la población, se puede limitar la propagación de enfermedades infecciosas, protegiendo incluso a aquellos que no pueden ser vacunados debido a condiciones de salud existentes.

3. Evitación de complicaciones graves: Muchas enfermedades prevenibles mediante vacunación pueden tener complicaciones graves o mortales. Las vacunas reducen este riesgo.

4. Ahorro en costos de salud: Prevenir una enfermedad a menudo es más barato que tratarla. 

Riesgos y efectos secundarios de las vacunas:

1. Reacciones leves: Estas pueden incluir dolor e hinchazón en el lugar de la inyección, fiebre baja o erupciones cutáneas. Estos efectos secundarios suelen ser temporales y desaparecen por sí solos.

2. Reacciones alérgicas: En raras ocasiones, una persona puede tener una reacción alérgica a un componente de una vacuna. Los profesionales de la salud están capacitados para manejar estas situaciones, y los beneficios de la vacunación superan en gran medida los riesgos.

3. Efectos secundarios graves: Las complicaciones graves a las vacunas son sumamente raras. Según los Centros para el Control y la Prevención de Enfermedades, ocurren en menos de 1 en un millón de dosis para la mayoría de las vacunas.

La decisión de vacunar depende finalmente de los padres, pero los expertos en salud infantil están de acuerdo en que las vacunas son una opción segura, efectiva y esencial para proteger a los niños de enfermedades graves.

;;202311042211_283595
Las vacunas ofrecen una serie de beneficios y algunos riesgos potenciales. 

Beneficios:

1. Prevención de enfermedades graves: Las vacunas protegen contra enfermedades peligrosas y potencialmente mortales.

2. Inmunidad colectiva: Cuando la mayoría de las personas están vacunadas, toda la comunidad está mejor protegida, incluso las personas que no pueden recibir ciertas vacunas debido a la edad, enfermedades o alergias.

3. Ahorro de tiempo y recursos: Las enfermedades prevenibles por vacunas pueden requerir hospitalizaciones a largo plazo y atención especializada. Las vacunas reducen la probabilidad de necesitar estos servicios caros y que consumen tiempo.

4. Erradicación de enfermedades: En algunos casos, las vacunas han ayudado a eliminar completamente ciertas enfermedades, como la viruela. 

5. Seguridad: Las vacunas se someten a pruebas exhaustivas para garantizar su seguridad antes de su aprobación y se continuará monitorizando su seguridad una vez estén en el mercado. 

Riesgos:

1. Reacciones adversas: Al igual que cualquier medicamento, las vacunas pueden causar efectos secundarios. Normalmente, estos son leves, como dolor en el lugar de la inyección o fiebre baja. 

2. Alergias: En raras ocasiones, las personas pueden tener reacciones alérgicas graves a los ingredientes de las vacunas. 

3. Enfermedades crónicas: Existe un debate en curso sobre si las vacunas pueden contribuir a enfermedades crónicas como el autismo, pero la investigación hasta la fecha no ha encontrado una conexión.

4. Errores en la administración: Aunque son raros, pueden darse casos de dosis incorrectas o vacunas administradas en el lugar equivocado.

5. Enfermedades vacunales: En casos muy raros, las vacunas pueden causar la enfermedad que están diseñadas para prevenir. 

Por lo general, los médicos y los científicos están de acuerdo en que los beneficios de las vacunas superan los riesgos potenciales, ya que protegen de enfermedades graves y potencialmente mortales.

;;202311042211_940816
Beneficios:

1. Prevención de enfermedades graves: Las vacunas protegen a los niños de muchas enfermedades graves y potencialmente mortales como el sarampión, la polio, y la difteria. En muchas ocasiones, aunque no previenen la enfermedad por completo, pueden hacer que sea menos grave.

2. Inmunidad colectiva: Cuando suficientes individuos están vacunados en una comunidad, se crea una inmunidad colectiva o de grupo, lo que protege a aquellos que no pueden ser vacunados por razones médicas.

3. Ahorro en costos de atención médica: Prevenir una enfermedad a través de la vacunación suele ser mucho menos costoso que tratar esa enfermedad.

4. Erradicación de enfermedades: Las campañas de vacunación han llevado a la erradicación de enfermedades mortales como la viruela.

Riesgos:

1. Reacciones Adversas: Aunque son muy raras, las reacciones adversas pueden ocurrir. Estas pueden variar desde una reacción leve como fiebre o erupción cutánea hasta reacciones graves como reacciones alérgicas. Sin embargo, las reacciones graves son extremadamente raras.

2. El dolor de la inyección: A muchos niños no les gustan las agujas, y algunas vacunas pueden causar dolor en el lugar de la inyección.

3. Error médico: Como con cualquier procedimiento médico, hay un pequeño riesgo de error médico en la administración de vacunas.

Es importante recordar que los beneficios de las vacunas superan ampliamente los riesgos para la mayoría de las personas. Es también crucial hablar con un profesional de la salud acerca de cualquier preocupación específica que pueda tener.

;;202311042211_167769
Las vacunas son una parte clave de la prevención de enfermedades y protegen a las personas, especialmente a los niños, de enfermedades peligrosas. Aquí están algunos de los posibles beneficios y riesgos asociados con las vacunas:

Beneficios:

1. Prevención de enfermedades graves: Las vacunas protegen a los niños de enfermedades que pueden ser peligrosas o incluso mortales, como la polio, el sarampión, la tos ferina, la varicela, la meningitis y otras.

2. Inmunidad colectiva: Cuando una cantidad suficientemente grande de la población está vacunada, se produce la inmunidad colectiva, lo que significa que incluso aquellos que no pueden recibir ciertas vacunas (por ejemplo, debido a alergias o afecciones de salud existentes) están protegidos debido a la baja posibilidad de propagación de la enfermedad.

3. Ahorro a largo plazo: Las vacunas pueden prevenir costos médicos elevados asociados con el tratamiento de enfermedades que podrían haberse prevenido.

Riesgos:

1. Efectos secundarios menores: Al igual que con cualquier medicamento, las vacunas pueden causar efectos secundarios. La mayoría de estos son leves (como fiebre baja o dolor en el lugar de la inyección) y desaparecen por sí mismos después de un día o dos.

2. Reacciones alérgicas: En raras ocasiones, una persona puede tener una reacción alérgica grave a una vacuna. Sin embargo, los beneficios de la protección contra enfermedades peligrosas o mortales generalmente superan el muy pequeño riesgo de reacciones alérgicas graves.

3. Riesgos específicos de las vacunas individualmente: Algunas vacunas pueden tener riesgos específicos asociados con ellas. Por ejemplo, la vacuna contra la fiebre amarilla no se recomienda para algunas personas debido a posibles efectos adversos graves. Sin embargo, estos riesgos a menudo son muy específicos y tu médico discutirá contigo si una vacuna en particular es segura y beneficiosa para tu hijo.

Es importante destacar que los Centros para el Control y la Prevención de Enfermedades (CDC) y la Organización Mundial de la Salud (OMS) afirman que las vacunas son seguras y eficaces.

;;202311042211_458704
Las vacunas presentan tanto beneficios como riesgos.

Beneficios de las vacunas:

1. Prevención de enfermedades graves: Las vacunas protegen a los niños de enfermedades graves y potencialmente mortales, como el sarampión, la poliomielitis, la tos ferina, el tétanos, la influenza y más. 

2. Menor propagación de enfermedades: Las vacunas no solo protegen a los vacunados, sino que también reducen la propagación de enfermedades a los demás.

3. Ahorro de costes de salud: Las vacunas ahorran costos al prevenir enfermedades que pueden ser costosas de tratar y manejar. 

4. Protección para el futuro: Algunas vacunas, como la del VPH, pueden proteger contra problemas de salud futuros, como algunos tipos de cáncer.

Riesgos de las vacunas:

1. Reacciones adversas: Como con cualquier medicamento, las vacunas pueden causar efectos secundarios. La mayoría de estos son menores (como una reacción en el sitio de la inyección o una fiebre baja) y desaparecen por sí solos dentro de unos días.

2. Reacciones alérgicas graves: En muy raras ocasiones, una vacuna puede causar una reacción alérgica grave. Sin embargo, el personal de salud está capacitado para manejar estas situaciones y los riesgos de las enfermedades prevenibles por vacunación son mucho mayores que el riesgo de una reacción alérgica grave.

3. Mala interpretación de la información: Existe mucha desinformación acerca de las vacunas, lo que puede causar confusión y miedo. Es importante hablar con un proveedor de atención médica de confianza para obtener información precisa sobre las vacunas.

Es importante mantener una conversación abierta con el pediatra o el profesional de la salud del niño para entender los riesgos y beneficios específicos de cada vacuna.
