# Supplementary material for: Ensuring Accuracy and Equity in Vaccination Information From ChatGPT and CDC: Mixed-Methods Cross-Language Evaluation
Source: JMIR Form Res. 2024 Oct 30;8:e60939. doi: 10.2196/60939 (PMC11561424; doi:10.2196/60939)
Supplement: Multimedia Appendix 2 [file formative_v8i1e60939_app2.zip › q03responseEN.txt]

Is there a link between vaccines and autism?
;;202311042111_471531
Numerous studies have debunked the myth that vaccines cause autism. Organizations like the Centers for Disease Control and Prevention (CDC) and the World Health Organization (WHO), as well as scientific studies in respected medical journals, state clearly that there is no credible link between vaccines and autism. The initial study that sparked this concern has been thoroughly discredited and retracted. It's essential to know that delaying or avoiding vaccinations can put the child and others around them at risk for dangerous diseases.

;;202311042211_946186
Numerous studies have found no link between vaccines and autism. The idea that vaccines might cause autism started from a small study in 1998 that has since been discredited and retracted. Large scientific studies involving hundreds of thousands of people worldwide have found vaccines to be safe and not associated with autism.


;;202311042211_186416
No, there is no scientific evidence to support a link between vaccines and autism. Numerous studies have investigated this theory and have consistently found no association between vaccinations, including the measles, mumps, and rubella (MMR) vaccine, and the development of autism. In fact, the study that initially proposed a connection between vaccines and autism has been debunked and retracted due to fraudulent research and ethical lapses. The consensus in the scientific and medical communities is that vaccines are safe, effective, and do not cause autism.

;;202311042211_537077
Numerous studies have been conducted on this issue and the consensus in the medical and scientific community is that there is no credible evidence to suggest a link between vaccines and autism. The idea was popularized in the late 90s due to a study that has since been discredited and retracted due to flawed methodology and unethical practices. Organizations such as the World Health Organization, the American Academy of Pediatrics, and the U.S. Centers for Disease Control and Prevention all agree vaccines do not cause autism.

Vaccines protect children from serious illnesses and complications of diseases which can cause amputation of an arm or leg, paralysis of limbs, hearing loss, convulsions, brain damage, and death. Vaccination is a critical step in protecting those that are most vulnerable to illness—infants and young children, the elderly, and those with chronic conditions and weakened immune systems.

;;202311042211_858902
No, numerous studies have found no link between vaccines and autism. This includes the MMR (measles, mumps, and rubella) vaccine, which was the focus of the original, now discredited study that started the debate. Many other respected organizations have also confirmed that vaccines do not cause autism, including the Centers for Disease Control and Prevention (CDC) and the World Health Organization (WHO). The initial fear stemmed from a 1998 study that was later found fraudulent and retracted. The author of that study, Andrew Wakefield, lost his medical license due to ethical violations related to this misinformation. It's important to understand the strong scientific evidence that supports the safety and effectiveness of vaccines.
