# Supplementary material for: Ensuring Accuracy and Equity in Vaccination Information From ChatGPT and CDC: Mixed-Methods Cross-Language Evaluation
Source: JMIR Form Res. 2024 Oct 30;8:e60939. doi: 10.2196/60939 (PMC11561424; doi:10.2196/60939)
Supplement: Multimedia Appendix 2 [file formative_v8i1e60939_app2.zip › q03responseES.txt]

¿Existe algún vínculo entre las vacunas y el autismo?
;;202311042111_692297
No, no existe ninguna evidencia científica que vincule las vacunas con el autismo. Este mito se basa en un estudio de 1998 que ha sido completamente desacreditado debido a graves errores metodológicos y conflictos de interés éticos de su autor, ya que este estudio fake fue financiado por abogados que estaban demandando a las compañías de vacunas. Posteriormente, numerosos estudios a gran escala han demostrado que no hay ninguna conexión entre las vacunas y el autismo. Las organizaciones de salud de todo el mundo, incluyendo los Centros para el Control y la Prevención de Enfermedades (CDC), la Organización Mundial de la Salud (OMS), y la Academia Americana de Pediatría, todos respaldan la seguridad y eficacia de las vacunas.

;;202311042211_382685
Numerosos estudios han examinado si existe alguna conexión entre las vacunas y el autismo, y la abrumadora conclusión científica es que no existe ninguna relación. Este mito surgió de un estudio publicado en 1998 que ha sido ampliamente desacreditado por ser fraudulentamente producido y por tener defectos de investigación críticos. En 2010, la revista que publicó el estudio, The Lancet, se retractó oficialmente del papel. Las organizaciones de salud de todo el mundo, incluyendo los Centros para el Control y la Prevención de Enfermedades (CDC) y la Organización Mundial de la Salud (OMS), también han afirmado que no hay evidencia de un vínculo entre las vacunas y el autismo.

;;202311042211_762313
Numerosos estudios han investigado este tema y descubrieron que no hay ninguna conexión entre las vacunas y el autismo. La preocupación comenzó con un estudio de 1998 que desde entonces ha sido completamente desacreditado debido a serias fallas éticas y metodológicas. Tanto los Centros para el Control y la Prevención de Enfermedades (CDC) como la Organización Mundial de la Salud (OMS) afirman que no hay evidencia científica de que las vacunas causen autismo. Es importante vacunar a los niños para proteger tanto a ellos como a la comunidad contra enfermedades peligrosas y potencialmente mortales.

;;202311042211_158265
Esta es una preocupación común entre los padres debido a un estudio publicado en 1998 que sugería un posible vínculo entre la vacuna contra el sarampión, las paperas y la rubéola (MMR) y el autismo. Sin embargo, ese estudio ha sido ampliamente desacreditado por la comunidad científica y fue retirado de la revista en la que fue publicado.

Desde entonces, numerosos estudios a gran escala han examinado la relación entre las vacunas y el autismo, y ninguno ha encontrado un vínculo entre ellos. Incluyendo uno que involucró a más de un millón de niños. Los Centros para el Control y la Prevención de Enfermedades (CDC), la Organización Mundial de la Salud (OMS) y el Instituto de Medicina (IOM) de EE.UU., todos han concluido que no hay una relación causal entre las vacunas y el autismo.

Por lo tanto, los padres pueden sentirse seguros de que vacunar a sus hijos es una opción segura y efectiva para protegerlos contra enfermedades graves.

;;202311042211_579126
No, no hay evidencia científica que demuestre un vínculo entre las vacunas y el autismo. Este mito surgió de un estudio muy pequeño en 1998 que ha sido completamente desacreditado y el autor ha sido despojado de su licencia médica. Varios estudios importantes posteriores han demostrado que no hay un vínculo entre las vacunas y el autismo. Las vacunas son una herramienta esencial para prevenir enfermedades graves.
