# Supplementary material for: Ensuring Accuracy and Equity in Vaccination Information From ChatGPT and CDC: Mixed-Methods Cross-Language Evaluation
Source: JMIR Form Res. 2024 Oct 30;8:e60939. doi: 10.2196/60939 (PMC11561424; doi:10.2196/60939)
Supplement: Multimedia Appendix 2 [file formative_v8i1e60939_app2.zip › q04responseEN.txt]

What are common side effects of vaccines?
;;202311042111_256302
Most vaccines are safe and have mild side effects if any. Common side effects can include:

1. Soreness, swelling, or redness where the shot was given
2. Fever
3. Rash
4. Fatigue
5. Headache
6. Muscle or joint pain
7. Fussiness or irritability (in children)

It's important to remember that these side effects are usually temporary and go away on their own. Severe reactions to vaccines are rare. The benefits of getting vaccinated greatly outweigh the potential risks.

;;202311042211_970398
Common side effects of vaccines are usually mild and go away on their own. They might include:

1. Pain, swelling, or redness at the injection site.
2. Mild fever.
3. Fatigue or feeling unwell.
4. Headache.
5. Muscle or joint pain.
6. Chills or feeling shivery.
7. Fussiness in infants.
8. Mild rash.
9. Appetite changes.

Severe side effects are very rare but they can occur. These may include severe allergic reactions. It is important to notify your healthcare provider if you notice anything unusual after your child is vaccinated.

;;202311042211_403606
Common side effects of vaccines are usually mild and go away on their own. They might include:

1. Pain, redness, or swelling where the shot was given.
2. Mild fever.
3. Shivering or feeling very cold.
4. Tiredness or feeling fatigued.
5. Headache.
6. Muscle or joint pain.
7. Nausea or vomiting.

More serious side effects are rare, but they can occur. They may include severe allergic reactions. However, the risk of serious harm or death from vaccines is extremely low. The benefits of vaccination far outweigh the potential risks. As with any medication or procedure, people should discuss potential risks and benefits with a healthcare provider. 

Always make sure to discuss any serious or persistent side effects with a healthcare professional.

;;202311042211_371646
Common side effects of vaccines are usually mild and resolve quickly on their own. They may include:

1. Pain, swelling, or redness at the injection site
2. Fatigue
3. Headache
4. Mild fever
5. Chills
6. Muscle or joint pain
7. Nausea
8. Mild rash

In rare cases, some people may have severe allergic reactions to a vaccine, but this is extremely rare. Such reactions typically occur within a few minutes to a few hours after the vaccination. 

It's important to remember that these side effects are typically a sign that the body is developing immunity to the disease the vaccine is designed to protect against. They are usually far less severe than the potential complications and symptoms of the diseases themselves.

Always consult a healthcare provider if you have concerns about potential side effects of vaccines.

;;202311042211_637675
Common side effects of vaccines are usually mild and go away on their own. These may include:

1. Soreness, redness, or swelling at the injection site.
2. Low-grade fever.
3. Fatigue.
4. Headache.
5. Feeling unwell or irritable.
6. Muscle or joint pain.

In very rare cases, vaccines can cause severe side effects or allergic reactions. It's important to contact a doctor immediately if you're concerned about any reactions.
