# Supplementary material for: Ensuring Accuracy and Equity in Vaccination Information From ChatGPT and CDC: Mixed-Methods Cross-Language Evaluation
Source: JMIR Form Res. 2024 Oct 30;8:e60939. doi: 10.2196/60939 (PMC11561424; doi:10.2196/60939)
Supplement: Multimedia Appendix 2 [file formative_v8i1e60939_app2.zip › q04responseES.txt]

¿Cuáles son los efectos secundarios de las vacunas? ¿Cómo se tratan?
;;202311042111_918985
Las vacunas, como cualquier otro medicamento, pueden tener efectos secundarios. Sin embargo, en la mayoría de los casos, estos son leves y temporales. Los efectos secundarios más comunes de las vacunas son:

1. Dolor, hinchazón o enrojecimiento en el lugar donde se aplicó la inyección.
2. Fiebre leve.
3. Malestar o cansancio.
4. Dolores de cabeza o cuerpo.

Estos efectos secundarios generalmente desaparecen por sí solos después de uno o dos días. Sin embargo, si están causando incomodidad, pueden tratarse de la siguiente manera:

- Para el dolor, hinchazón o enrojecimiento en el lugar de la inyección, se puede colocar un paño frío y limpio en la zona.
- Para la fiebre, se puede dar paracetamol o ibuprofeno según las indicaciones del médico.
- Para el malestar general o dolores de cabeza, asegurarse de que el niño descanse y esté hidratado puede ayudar.

En casos muy raros, las vacunas pueden causar efectos secundarios más serios, como reacciones alérgicas graves. Si observa signos de una reacción alérgica, como dificultad para respirar, hinchazón de labios o cara, sarpullido en todo el cuerpo, debilidad o mareos, busque atención médica de inmediato.

Es importante recordar que el riesgo de padecer enfermedades graves, discapacidades o incluso la muerte por las enfermedades que previenen las vacunas es muchísimo mayor que el riesgo de tener efectos secundarios graves por las vacunas.

;;202311042211_614351
Las vacunas, como cualquier medicamento, pueden tener efectos secundarios, aunque la mayoría son leves y temporales. Los efectos secundarios más comunes incluyen:

1. Dolor, hinchazón o enrojecimiento en el sitio de la inyección.
2. Fiebre leve.
3. Fatiga.
4. Dolores de cabeza.
5. Molestia o pérdida de apetito.

En el caso de algunas vacunas, pueden surgir efectos secundarios más graves, pero estos casos son extremadamente raros.

Para tratar los efectos secundarios leves y moderados de las vacunas, se pueden usar varias estrategias sencillas:

- Aplicar un paño frío al área de la inyección puede ayudar a aliviar el dolor y la inflamación.
- El paracetamol puede ser útil para reducir la fiebre y aliviar el dolor.
- Si su hijo parece particularmente incómodo o irritado, intentar distraerlo con juegos o actividades podría ayudar.

Siempre debe buscar atención médica si los síntomas persisten durante varios días, empeoran con el tiempo o si observa algún efecto secundario grave. En caso de una emergencia médica, llame a los servicios de emergencia o lleve a su hijo al hospital más cercano. 

Es importante recordar que los beneficios de las vacunas en la prevención de enfermedades graves superan con creces los riesgos de efectos secundarios. Las vacunas han reducido drásticamente, y en algunos casos eliminado, muchas enfermedades que solían ser potencialmente mortales o debilitantes para los niños.

;;202311042211_200774
Los efectos secundarios de las vacunas pueden variar dependiendo del tipo de vacuna. Sin embargo, la mayoría de las vacunas comparten algunos efectos secundarios comunes que generalmente son leves y temporales. Estos pueden incluir:

1. Dolor, hinchazón y/o enrojecimiento en el lugar de la inyección.
2. Fiebre baja.
3. Irritabilidad o cambios de humor en los niños.
4. Malestar o sensación de cansancio.
5. Dolores de cabeza o musculares.

Los posibles efectos secundarios graves, aunque extremadamente raros, pueden incluir reacciones alérgicas graves, convulsiones febriles o problemas neurológicos.

En cuanto al tratamiento de los efectos secundarios, la mayoría desaparecen por sí solos después de uno o dos días. Sin embargo, puedes hacer lo siguiente para aliviar algunos de ellos:

1. Para el dolor y la hinchazón en el lugar de la inyección, puedes aplicar una compresa fría en el área.
2. La fiebre se puede tratar con medicamentos antifebriles según la recomendación de tu médico.
3. Asegúrate que tu hijo esté hidratado y descansado.

En caso de que ocurran efectos secundarios graves o persistentes, es importante buscar atención médica de inmediato. Recuerda, siempre es mejor discutir todas tus preocupaciones sobre las vacunas con el/la pediatra o profesional de la salud antes de que tu hijo reciba cualquier vacuna.

;;202311042211_305707
Las vacunas, al igual que cualquier otra medicación, pueden causar efectos secundarios. En su mayoría son leves y se resuelven por sí solos en cuestión de días. Algunos de los efectos secundarios comunes de las vacunas incluyen:

1. Enrojecimiento, hinchazón o sensibilidad en el lugar de la inyección.
2. Fiebre leve.
3. Erupciones cutáneas.
4. Cambios en el apetito o el patrón de sueño.
5. Irritabilidad o llanto inusual en los niños pequeños.

Efectos secundarios más graves, aunque raros, pueden incluir reacciones alérgicas severas. Es importante resaltar que los beneficios de recibir las vacunas superan con creces el riesgo de efectos secundarios graves.

En cuanto al tratamiento de los efectos secundarios:

- Para el dolor y la hinchazón en el lugar de la inyección, se puede usar una compresa fría y dar medicamentos de venta libre para el dolor si el médico indica que está bien.
- Para la fiebre, se puede usar un paño húmedo fresco en la frente y dar medicamentos antipiréticos, como el paracetamol, bajo la orientación de un médico.
- En el caso de los efectos secundarios graves, los niños deben ser llevados a la sala de urgencias de inmediato.

Es importante recordar que las reacciones adversas graves a las vacunas son extremadamente raras, y las vacunas se administran para proteger contra enfermedades graves y potencialmente mortales. Si tienes alguna inquietud acerca de las vacunas, lo mejor es hablar con tu médico o enfermera.

;;202311042211_331915
Las vacunas, al igual que cualquier medicamento, pueden causar efectos secundarios. Sin embargo, la mayoría son leves y de corta duración. Por lo general, los efectos secundarios son una señal de que el cuerpo está construyendo protección contra el virus o la bacteria. Los efectos secundarios más comunes de las vacunas incluyen:

1. Enrojecimiento, hinchazón o dolor en el lugar de la inyección 
2. Fiebre leve 
3. Escalofríos 
4. Fatiga 
5. Dolor de cabeza 
6. Dolores musculares o articulares 

En la mayoría de los casos, estos efectos secundarios son leves y desaparecen por sí solos en unos días. Los efectos secundarios graves son muy raros. 

Si tu hijo presenta efectos secundarios después de la vacunación, aquí hay algunas cosas que puedes hacer: 

1. Aplica una toalla limpia, fresca y húmeda en el lugar donde se aplicó la inyección para reducir cualquier dolor o hinchazón. 
2. Si tu hijo tiene fiebre, asegúrate de que esté bebiendo muchos líquidos y que esté descansando lo suficiente. 
3. Si los síntomas no mejoran o si estás preocupado, consulta a tu médico. 

Es importante recordar que los beneficios de vacunar a los niños superan con creces los riesgos de los efectos secundarios. Las vacunas han salvado millones de vidas y han prevenido enfermedades graves y complicaciones de salud.
