# Supplementary material for: Ensuring Accuracy and Equity in Vaccination Information From ChatGPT and CDC: Mixed-Methods Cross-Language Evaluation
Source: JMIR Form Res. 2024 Oct 30;8:e60939. doi: 10.2196/60939 (PMC11561424; doi:10.2196/60939)
Supplement: Multimedia Appendix 2 [file formative_v8i1e60939_app2.zip › q05responseEN.txt]

Can vaccines overload my baby’s immune system?
;;202311042111_683165
No, vaccines do not overload your baby's immune system. Even newborns have the ability to respond to a large number of vaccines concurrently. Your baby's immune system is capable of recognizing millions of different viruses and bacteria every day. The tiny amount of dead or inactivated bacteria or virus, or pieces of them in each vaccine is just a tiny fraction of what their system manages regularly. So, the vaccines are not a burden for your child's immune system. In fact, they help to build it stronger.

;;202311042211_837642
No, vaccines do not overload the baby's immune system. Even newborns have the ability to respond to a large number of vaccines simultaneously. From the moment babies are born, they are exposed to numerous bacteria and viruses on a daily basis. Eating food introduces new bacteria into the body; numerous bacteria live in the mouth and nose; and an infant places his hands or other objects in his mouth hundreds of times every hour, exposing the immune system to still more antigens. An antigen is any substance that causes your immune system to produce antibodies against it. Vaccines are designed to provide immunity without causing the disease. The technology of vaccines has become much more precise- where they now use only the pieces of the virus or bacteria, or the blueprint for part of the virus or bacteria. This means that the number of antigens in each vaccine is much lower than ever before, yet they are still very effective at helping the immune system produce a response to the disease. In spite of the dozens of doses of vaccines that children get throughout their childhood, the amount of antigens they are exposed to in vaccines is a fraction of what they are exposed to in the environment naturally.

;;202311042211_919955
No, vaccines do not overload a baby's immune system. In fact, they help to strengthen it. A baby's immune system is designed to be able to handle numerous immune challenges from the moment they are born. From birth, babies are exposed to hundreds of germs and their immune system fights them off. 

Vaccines introduce a small number of inactivated or attenuated bacteria or viruses into the body to stimulate the immune system to build a defense against them. Even if a baby receives multiple vaccines in one day, it does not weaken or use up the baby's immune system. Vaccines represent a minuscule portion of what a child's immune system needs to handle every day.

Therefore, the concept of "overloading" the immune system is a myth and not supported by scientific evidence. Vaccines are both safe and necessary for a baby's health.

;;202311042211_738116
No, vaccines do not overload a baby's immune system. The human immune system is capable of responding to thousands of viruses and bacteria daily. Vaccines contain only a tiny fraction of the antigens (substances that trigger an immune response) that a baby encounters every day. Even if a baby receives several vaccinations in one day, it does not overload the immune system. Research shows that vaccines strengthen the immune system by providing protection against infectious diseases. They stimulate the immune system to create a "memory" of those diseases, so if the person is exposed in the future, the immune system can quickly respond to prevent the disease from developing.

;;202311042211_458347
No, vaccines do not overload your baby’s immune system. From the moment babies are born, they are exposed to numerous bacteria and viruses on a daily basis. Eating food, drinking water, and just playing with other children exposes them to more antigens (substances that stimulate the immune system) than any vaccine. The vaccines only contain a tiny portion of the antigens that babies encounter every day. There is plenty of capacity for the immune system to respond to the small number of antigens contained in vaccines. The composition of vaccines is designed to ensure they are effective yet gentle on the body, ensuring your child's immune system can handle them.
