# Supplementary material for: Ensuring Accuracy and Equity in Vaccination Information From ChatGPT and CDC: Mixed-Methods Cross-Language Evaluation
Source: JMIR Form Res. 2024 Oct 30;8:e60939. doi: 10.2196/60939 (PMC11561424; doi:10.2196/60939)
Supplement: Multimedia Appendix 2 [file formative_v8i1e60939_app2.zip › q05responseES.txt]

¿Pueden las vacunas sobrecargar el sistema inmunitario de mi bebé?
;;202311042111_596472
No, las vacunas no sobrecargan el sistema inmunitario de tu bebé. El sistema inmunológico de los bebés es capaz de manejar una gran cantidad de antígenos (sustancias que provocan una respuesta inmunitaria). Desde el nacimiento, los bebés entran en contacto con numerosos antígenos todos los días a través de la comida, la suciedad, y las infecciones, y su sistema inmunológico es capaz de manejarlo. De hecho, las vacunas representan solo una pequeña fracción de los antígenos a los que un bebé se expone. Las vacunas ayudan a "entrenar" el sistema inmunológico de tu bebé para reconocer y combatir virus y bacterias específicos, lo que les proporciona una protección muy necesaria contra enfermedades graves.

;;202311042211_990075
No, las vacunas no sobrecargan el sistema inmunitario de un bebé. Los bebés tienen un sistema inmunológico increíblemente fuerte y versátil. Según la Organización Mundial de la Salud, incluso un bebé de un día de edad podría teóricamente responder a 10,000 vacunas a la vez. En la práctica, las vacunas que recibe su bebé son solo una pequeña proporción de las bacterias y virus con los que su sistema inmunológico se encuentra y responde todos los días. Las vacunas están diseñadas para ayudar a entrenar y fortalecer el sistema inmunológico de su bebé, no para sobrecargarlo.

;;202311042211_495862
No, las vacunas no sobrecargan el sistema inmunitario del bebé. De hecho, desde la concepción hasta la edad adulta, nuestro sistema inmunológico se enfrenta y responde a miles de gérmenes a diario. Las vacunas contienen solo una pequeña cantidad de gérmenes inactivos o debilitados, que no son suficientes para sobrecargar el sistema inmunológico. Las vacunas están diseñadas para ayudar al sistema inmunológico a desarrollar inmunidad a enfermedades específicas de una manera segura y controlada.

;;202311042211_841827
No, las vacunas no sobrecargan el sistema inmunitario de un bebé. El sistema inmunológico de un bebé es capaz de responder a una cantidad asombrosa de antígenos o sustancias extrañas que provocan una respuesta inmunológica. Incluso si un bebé recibiera varias vacunas en un día, esto solo usaría una pequeña parte de su capacidad inmunológica. Las vacunas están diseñadas para proteger a tu hijo de potenciales enfermedades graves, y la cantidad de antígenos que presentan a su sistema inmunológico es mucho menor que la cantidad de antígenos a los que se exponen en su entorno diario.

;;202311042211_106912
No, las vacunas no sobrecargan el sistema inmunitario de su bebé. Aunque puede parecer que un bebé tiene un sistema inmunitario pequeño y delicado, es mucho más robusto de lo que podría pensar. Los bebés pueden manejar varios cientos de miles de antígenos (la parte del patógeno que el sistema inmunitario reconoce) al mismo tiempo. De hecho, los bebés están en contacto con miles de antígenos simplemente viviendo en el mundo. Las vacunas son una cantidad muy pequeña en comparación. Además, las vacunas no solo no sobrecargan el sistema inmunitario, sino que en realidad fomentan su desarrollo y fortalecimiento. Las vacunas enseñan al sistema inmunitario cómo lidiar con los invasores de manera segura y eficaz.
