# Supplementary material for: Ensuring Accuracy and Equity in Vaccination Information From ChatGPT and CDC: Mixed-Methods Cross-Language Evaluation
Source: JMIR Form Res. 2024 Oct 30;8:e60939. doi: 10.2196/60939 (PMC11561424; doi:10.2196/60939)
Supplement: Multimedia Appendix 2 [file formative_v8i1e60939_app2.zip › q06responseEN.txt]

Why do vaccines start so early?
;;202311042111_041435
Many vaccine-preventable diseases can strike at an early age. For instance, diseases like whooping cough (pertussis) and Hib disease can be very serious or even deadly in infants, especially those younger than 5 months old. By having your infant vaccinated, you give them the best protection possible from these diseases. Further, vaccines don't just provide protection from specific diseases. They also help stimulate the immune system, 'training' it to fight off other germs and microorganisms the child may encounter in the future. So the earlier that 'training' starts, the better.

;;202311042211_013716
Vaccines start early because many serious diseases can affect young babies. The recommended vaccine schedule is designed to protect infants and children by providing immunity early in life, before they are exposed to potentially life-threatening diseases. The schedule is based on when the vaccines will be most effective, the risk of disease exposure, the potential severity of the diseases, and how well an infant's or young child's immune system responds to vaccines at various ages. Essentially, vaccines are given so early to provide protection to children when they're most vulnerable.

;;202311042211_038629
Vaccines start early in life to protect children before they are exposed to life-threatening diseases. Infants are susceptible to infections due to their developing immune systems. Vaccinations at an early age are very effective in preventing these risks. Besides, the vaccines follow a sequence that has been scientifically tested to be safe and work well in babies' immune systems. For instance, the measles vaccine is given after a year of age because the child's immune system is capable of responding better.

;;202311042211_088568
Vaccines start early in life to protect children before they are exposed to life-threatening diseases. Infants and young children are at the greatest risk for severe complications from certain illnesses due to their still developing immune system. The vaccination schedule is created to protect them at the earliest possible stage in their development.

;;202311042211_302607
Vaccines typically start early in life to protect children before they are exposed to potentially life-threatening diseases. Babies and young children are particularly vulnerable to these diseases due to their immature immune systems. By vaccinating them early, it helps their body learn how to fight against these diseases, providing them important immunity.
