# Supplementary material for: Ensuring Accuracy and Equity in Vaccination Information From ChatGPT and CDC: Mixed-Methods Cross-Language Evaluation
Source: JMIR Form Res. 2024 Oct 30;8:e60939. doi: 10.2196/60939 (PMC11561424; doi:10.2196/60939)
Supplement: Multimedia Appendix 2 [file formative_v8i1e60939_app2.zip › q06responseES.txt]

¿Por qué la vacunación comienza a una edad tan temprana?
;;202311042111_353261
Las vacunaciones comienzan a una edad temprana para proteger a los niños de enfermedades que pueden ser muy peligrosas para ellos en su etapa más vulnerables. Muchas de estas enfermedades pueden causar complicaciones graves o incluso ser mortales, especialmente en niños pequeños. Vacunar a los niños a una edad temprana permite que su sistema inmunológico cree anticuerpos contra estas enfermedades antes de que estén expuestos a ellas.

;;202311042211_241625
Las vacunas comienzan a una edad temprana para proteger a los niños de enfermedades graves que pueden ocurrir en la infancia. Los recién nacidos y los niños pequeños tienen sistemas inmunológicos que aún se están desarrollando, lo que los hace más vulnerables a las infecciones. Las vacunas contienen versiones debilitadas o inactivadas de virus y bacterias, lo que ayuda a su sistema inmunológico a aprender cómo luchar contra estos gérmenes antes de encontrarse con la versión "real" de la enfermedad. Esta es una de las formas más efectivas de prevenir enfermedades graves y la propagación de enfermedades en la comunidad.

;;202311042211_110419
La vacunación comienza a una edad temprana para proteger a los niños de ciertas enfermedades que pueden ser peligrosas en las primeras etapas de la vida. Los recién nacidos están protegidos al principio por los anticuerpos que reciben de sus madres durante el embarazo, pero esta protección disminuye con el tiempo. La vacunación sigue un programa específico para garantizar que los niños estén protegidos antes de que estén probablemente expuestos a enfermedades potencialmente graves. Por ejemplo, la vacuna contra la tos ferina generalmente se administra en varias dosis a partir de los 2 meses de edad, ya que puede ser muy peligrosa en los recién nacidos y los lactantes.

;;202311042211_698609
La vacunación comienza a una edad temprana porque los bebés y niños pequeños son susceptibles a muchas enfermedades graves. Sus sistemas inmunológicos no son lo suficientemente fuertes como para combatir las infecciones. Las vacunas ayudan a entrenar y fortalecer el sistema inmunológico, protegiéndolos de enfermedades que pueden ser peligrosas o incluso mortales. Al vacunar a los niños a una edad temprana, podemos proporcionarles protección cuando más vulnerables están. Además, algunas vacunas requieren varias dosis para construir una inmunidad adecuada y las primeras dosis deben administrarse a una edad temprana para garantizar que los niños estén protegidos lo más pronto posible.

;;202311042211_115268
La vacunación comienza a una edad temprana porque los infantes y los niños pequeños son especialmente susceptibles a muchas enfermedades peligrosas. Su sistema inmunológico aún se está desarrollando y no es lo suficientemente fuerte como para combatir algunas infecciones. Las vacunas ayudan a su sistema inmunológico a desarrollar una resistencia a estas enfermedades antes de que se expongan a ellas, protegiéndolos de posibles complicaciones o incluso la muerte. Además, algunas vacunas requieren varias dosis para ser completamente efectivas, y las dosis deben administrarse con un cierto intervalo de tiempo. Por lo tanto, es importante comenzar la serie de vacunas lo antes posible.
