# Supplementary material for: Ensuring Accuracy and Equity in Vaccination Information From ChatGPT and CDC: Mixed-Methods Cross-Language Evaluation
Source: JMIR Form Res. 2024 Oct 30;8:e60939. doi: 10.2196/60939 (PMC11561424; doi:10.2196/60939)
Supplement: Multimedia Appendix 2 [file formative_v8i1e60939_app2.zip › q07responseEN.txt]

Should my child get shots if she is sick?
;;202311042111_720043
Generally, it's considered safe to get vaccines when a child has a mild illness like a cold, cough or low-grade fever. However, if your child is severely ill, it's advisable to postpone vaccinations until she has recovered. Be sure to consult with their healthcare provider to make an informed decision.

;;202311042211_491837
While it's generally safe to vaccinate a child who has a mild illness, such as a cold, it's best to wait if your child is moderately or severely ill. You should discuss your child's health status with your child's healthcare provider to make the best decision.

;;202311042211_464366
It depends on the severity and type of illness. If your child has a minor illness such as a cold, it's usually safe to proceed with vaccination. However, if your child has a moderate or severe illness, it might be best to postpone vaccinations until they've recovered. You should always consult your healthcare provider for advice tailored to your child's specific situation.

;;202311042211_601642
If your child has a mild illness like a cold, vaccines should not be postponed. However, if your child has a moderate or severe illness, it might be best to wait until they recover before they get vaccinated. Always consult your healthcare provider for recommendations based on your child's health condition.

;;202311042211_878666
It depends on the degree and type of illness your child has at that time. Minor illnesses like a cold, low-grade fever, or mild diarrhea do not necessarily interfere with vaccinations. However, if your child is seriously sick, it may be advisable to delay vaccinations until they have recovered. Please consult your child’s healthcare provider for advice based on the specific circumstances.
