# Supplementary material for: Ensuring Accuracy and Equity in Vaccination Information From ChatGPT and CDC: Mixed-Methods Cross-Language Evaluation
Source: JMIR Form Res. 2024 Oct 30;8:e60939. doi: 10.2196/60939 (PMC11561424; doi:10.2196/60939)
Supplement: Multimedia Appendix 2 [file formative_v8i1e60939_app2.zip › q07responseES.txt]

Mi hijo está enfermo ahora. ¿Lo pueden vacunar igual?
;;202311042111_143774
Depende del tipo y la gravedad de la enfermedad. Por lo general, si tu hijo tiene una enfermedad leve, como un resfriado, todavía puede recibir la vacuna. Sin embargo, si tu hijo tiene una fiebre alta o una enfermedad más grave, es posible que el médico recomiende esperar hasta que se recupere. Siempre es mejor consultar a tu proveedor de atención médica para obtener asesoramiento específico para tu hijo.

;;202311042211_524126
Depende de la gravedad de la enfermedad. Si tu hijo solo tiene una enfermedad leve, como un resfriado común o fiebre baja, generalmente puede ser vacunado. Sin embargo, si la enfermedad es más grave o el niño está hospitalizado, puede que no sea el mejor momento para administrar una vacuna. Siempre debe consultar a su médico o profesional de la salud para tomar las mejores decisiones posibles para la salud de su hijo.

;;202311042211_367225
En general, suele ser seguro vacunar a los niños con una enfermedad leve. Sin embargo, si tu hijo tiene una enfermedad grave o una fiebre alta, podría ser mejor posponer la vacuna hasta que mejore. Es importante que consultes a su pediatra para tomar la decisión correcta en este caso.

;;202311042211_474147
Depende de la enfermedad que tenga su hijo. Si es una enfermedad leve, como un resfriado o una infección leve, generalmente es seguro continuar con la vacunación. Pero si su hijo tiene una enfermedad más grave, es posible que su médico recomiende esperar hasta que se recupere. Es mejor que hable con su médico y siga su consejo.

;;202311042211_932767
Depende de qué tan enfermo esté. Si es una enfermedad menor, como un resfriado leve o un dolor de cabeza leve, por lo general es seguro recibir una vacuna. Sin embargo, si su hijo tiene una enfermedad moderada o grave, es posible que su médico recomiende esperar hasta que se recupere antes de ponerle una vacuna. Es importante hablar con su médico para obtener orientación. Además, algunos tipos de vacunas pueden no ser adecuados para niños con ciertos problemas de salud, incluso si la enfermedad no es grave.
