# Supplementary material for: Ensuring Accuracy and Equity in Vaccination Information From ChatGPT and CDC: Mixed-Methods Cross-Language Evaluation
Source: JMIR Form Res. 2024 Oct 30;8:e60939. doi: 10.2196/60939 (PMC11561424; doi:10.2196/60939)
Supplement: Multimedia Appendix 2 [file formative_v8i1e60939_app2.zip › q08responseEN.txt]

Should I delay some vaccines or follow a non-standard schedule?
;;202311042111_444138
The Centers for Disease Control and Prevention (CDC), the American Academy of Pediatrics, and a vast majority of healthcare providers recommend following the standard vaccine schedule. Vaccines are scheduled at specific intervals to provide protection to children when they are most at risk for disease and when their bodies are most likely to generate an effective immune response. Delaying vaccines can leave children vulnerable to life-threatening diseases. Discuss any concerns with your child's pediatrician for personal medical advice.

;;202311042211_849486
The recommended schedule is designed to protect infants and children by providing immunity early in life, before they come into contact with life-threatening diseases. The schedule is based on the best scientific information available and is approved by medical organizations, like the American Academy of Pediatrics and the Centers for Disease Control and Prevention. Delaying vaccines can leave children vulnerable to diseases for a longer period of time. It can also be more difficult to keep track of which vaccines your child needs if you stray from the recommended schedule. If you have specific concerns, you should discuss them with your child's doctor.

;;202311042211_935992
The Centers for Disease Control and Prevention (CDC) and American Academy of Pediatrics (AAP) do not recommend delaying vaccines or following a non-standard schedule. The recommended schedule is designed to protect infants and children by providing immunity early in life, before they are exposed to potentially life-threatening diseases. Deviating from this schedule could put your child at risk. However, you should always consult with your healthcare provider to make the best decision for your child’s health.

;;202311042211_151221
The Centers for Disease Control and Prevention (CDC) strongly encourages parents to follow the recommended vaccine schedule for their children. This schedule is designed by experts to provide immunity early in life, before children are likely to encounter potentially serious diseases. Delaying vaccinations can leave children vulnerable to illness for a longer period than necessary, and there's no scientific evidence supporting a benefit to delaying vaccines. 

Every year, the CDC's Advisory Committee on Immunization Practices reviews the vaccine schedule and makes changes if necessary based on the latest research. The schedule is also endorsed by the American Academy of Pediatrics and the American Academy of Family Physicians.

If you have concerns or questions about the vaccination schedule, you should discuss them with your child's pediatrician. They can provide you with the most relevant and accurate information and can help alleviate any worries you might have.

;;202311042211_103571
The Centers for Disease Control and Prevention (CDC), World Health Organization (WHO), and numerous health experts around the world agree that sticking with the recommended vaccine schedule is the best way to protect your child from potentially deadly diseases. Often, the schedule is designed to protect children at times when they are most vulnerable to certain diseases. Altering the schedule could leave your child unprotected at critical times. Therefore, the debate about delaying vaccines is largely settled within the medical community, with an overwhelming consensus that adhering to the recommended schedule is the safest, most effective way to protect children from infectious diseases. 

However, if you have any doubts or concerns, it is always vital to discuss them with your healthcare provider who knows your child's health condition and can provide personalized advice.
