# Supplementary material for: Ensuring Accuracy and Equity in Vaccination Information From ChatGPT and CDC: Mixed-Methods Cross-Language Evaluation
Source: JMIR Form Res. 2024 Oct 30;8:e60939. doi: 10.2196/60939 (PMC11561424; doi:10.2196/60939)
Supplement: Multimedia Appendix 2 [file formative_v8i1e60939_app2.zip › q08responseES.txt]

¿Qué opinan sobre retrasar algunas vacunas o seguir un calendario que no sea el estándar?
;;202311042111_929296
Aunque algunos padres podrían estar considerando retrasar algunas vacunas o seguir un calendario que no sea el estándar, los expertos en salud advierten que esto puede poner a los niños en riesgo. Las fechas y edades recomendadas para las vacunas están diseñadas para proteger a los niños lo más rápido y efectivamente posible. Retrasar las vacunas puede poner a los niños en riesgo de contraer enfermedades graves durante el tiempo en que están sin protección.

Además, si demasiados padres eligen retrasar las vacunas, podría producirse un efecto de "herd immunity" o inmunidad de grupo deficiente, lo que significa que un número suficientemente grande de personas en una comunidad no están protegidas contra una enfermedad, lo que permite que la enfermedad se propague más rápidamente.

Es importante tener una conversación con el médico de su hijo si tiene alguna pregunta o preocupación sobre las vacunas. Ellos pueden proporcionar information fiable y basada en la ciencia para ayudar a tomar la mejor decisión posible para la salud de su hijo.

;;202311042211_279266
La mayoría de los profesionales de la salud recomiendan encarecidamente seguir el calendario de vacunación estándar. Esto se debe a que este calendario ha sido investigado y desarrollado para proporcionar la máxima protección a los niños en el momento más oportuno posible. Retrasar las vacunas puede dejar a los niños vulnerables a las enfermedades durante más tiempo de lo necesario. Adicionalmente, algunos niños podrían necesitar ciertos tiempos o vacunas adicionales si se retrasan las inmunizaciones.

Sin embargo, la decisión final siempre depende de los padres. Algunos argumentarán que un calendario de vacunación alterado reduce el riesgo de efectos secundarios, aunque es importante tener en cuenta que la mayoría de los efectos secundarios de las vacunas son leves y temporales. Los padres siempre deben dialogar sus inquietudes con un profesional en salud para obtener la mejor orientación posible.

;;202311042211_484104
El Centro para el Control y la Prevención de Enfermedades (CDC, por sus siglas en inglés) y la Academia Americana de Pediatría (AAP, por sus siglas en inglés) recomiendan encarecidamente seguir el calendario de vacunación estándar para proteger a los niños contra una variedad de enfermedades graves.

Retrasar o cambiar el horario de las vacunas puede poner en riesgo la salud del niño. Existe un calendario de vacunación específico porque las vacunas se administran en el momento en que se considera más seguro y eficaz para el niño. Retrasar las vacunas podría dejar a su hijo vulnerable a enfermedades que son prevenibles por vacunación. 

Además, el retraso de las vacunas puede conducir a brotes de enfermedades que habían sido controladas o prácticamente eliminadas. 

En última instancia, los padres deben hablar con el pediatra de sus hijos para obtener orientación personalizada y basada en la evidencia antes de tomar la decisión de retrasar o saltarse las vacunas.

;;202311042211_610375
La mayoría de los médicos y organizaciones de salud, incluyendo los Centros para el Control y la Prevención de Enfermedades (CDC) y la Academia Americana de Pediatría (AAP), recomiendan seguir el calendario de vacunas estándar. El calendario se ha diseñado de manera que proporciona la máxima protección a los niños cuando son más vulnerables a las enfermedades graves.

Retrasar las vacunas puede dejar a los niños en riesgo de contraer enfermedades que podrían prevenirse. Además, no hay evidencia científica que demuestre que seguir un calendario de vacunación "alternativo" es más seguro o más eficaz que seguir el estándar. 

Es importante hablar con el médico si tienes preocupaciones específicas sobre las vacunas. Pueden proporcionar información basada en evidencia sobre los beneficios y riesgos de las vacunas y ayudar a tomar la mejor decisión para la salud de su hijo.

;;202311042211_236169
Los médicos y los centros de enfermedades infecciosas recomiendan encarecidamente seguir el calendario de vacunación estándar para los niños. Este calendario ha sido cuidadosamente diseñado para proteger a los niños de enfermedades graves en las etapas más vulnerables de su vida.

Retrasar las vacunas puede poner en riesgo a los niños, permitiendo que estén expuestos a enfermedades potencialmente graves durante un período más prolongado. Además, algunos padres eligen dividir las vacunas, pensando que varias vacunas a la vez son demasiado para el sistema inmunológico del niño. Sin embargo, las investigaciones muestran que el sistema inmunológico de un niño puede manejar varias vacunas a la vez.

Principalmente, es aconsejable seguir siempre las recomendaciones del pediatra de su hijo en cuanto a vacunación. Ellos tienen la formación y el conocimiento para entender las necesidades de su hijo en particular.
