# Supplementary material for: Ensuring Accuracy and Equity in Vaccination Information From ChatGPT and CDC: Mixed-Methods Cross-Language Evaluation
Source: JMIR Form Res. 2024 Oct 30;8:e60939. doi: 10.2196/60939 (PMC11561424; doi:10.2196/60939)
Supplement: Multimedia Appendix 2 [file formative_v8i1e60939_app2.zip › q09responseEN.txt]

Why can’t I delay some vaccines if I’m planning for my baby to get them all eventually?
;;202311042111_223158
Delaying vaccines may leave your child vulnerable to diseases during the time gap. The recommended vaccine schedule is designed not only to ensure children are protected as soon as possible, but also to align with key developmental periods when children's immune responses are most capable of developing immunity to various diseases. Delaying certain vaccines can deviate from this timing, potentially affecting vaccine effectiveness. In addition, many schools, daycare centers, and other programs require children to be up to date on their vaccinations before enrolling.

;;202311042211_862578
The recommended vaccine schedule is based on extensive research and testing to determine when the vaccines will be most effective for children. Delays or disregarding the schedule can leave children vulnerable to diseases during the time they are not vaccinated. Some diseases, like whooping cough and Hib, can be life-threatening for infants. It's better to protect them soonest than waiting there is a risk.

;;202311042211_262662
The recommended vaccine schedule is designed to provide protection to children when they are most at risk. Many diseases targeted by vaccines can be particularly harmful or even fatal to very young children. Delaying vaccines could leave your child vulnerable to these illnesses in the period before vaccination. Additionally, the schedule is designed to take advantage of the natural boosting of immunity that happens after exposure to vaccines. If you delay one vaccine, it could affect the effectiveness of other vaccines.

For example, the measles, mumps, and rubella (MMR) vaccine is given between 12 to 15 months because infants have a higher risk of complications from these diseases, and the vaccine works best at this age. If you delay the first dose, your child may be at risk of catching these diseases.

The vaccine schedule is based on the best science available and is reviewed annually by experts. It is designed to provide the best protection against vaccine-preventable diseases.

;;202311042211_277617
Delaying vaccines can put your child at risk of potentially serious diseases during the time that they remain unvaccinated. The recommended vaccine schedule is designed to protect infants and children at the earliest possible age because these diseases can strike at a young age. Also, some vaccines need to be given at specific ages or stages to be the most effective. Delaying vaccines can also cause further complications or outbreaks amongst other children in communities and schools. Therefore, following the recommended immunization schedule ensures your child gets the maximum possible protection from diseases.

;;202311042211_693371
The main reason not to delay vaccines is that it leaves your child at risk of catching the diseases against which the vaccines protect. The recommended vaccination schedule is designed to protect the most vulnerable patients from deadly diseases as early as possible. Some illnesses, like whooping cough, are most severe in very young babies, so delaying the vaccine could have serious repercussions.

In addition, the schedule has been researched and proven to be safe and effective. Splitting or delaying vaccines may increase the risk of side effects. Lastly, the fewer visits a child needs to get vaccinated, the fewer disruptions to the child’s schedule and to the family’s daily life.
