# Supplementary material for: Ensuring Accuracy and Equity in Vaccination Information From ChatGPT and CDC: Mixed-Methods Cross-Language Evaluation
Source: JMIR Form Res. 2024 Oct 30;8:e60939. doi: 10.2196/60939 (PMC11561424; doi:10.2196/60939)
Supplement: Multimedia Appendix 2 [file formative_v8i1e60939_app2.zip › q09responseES.txt]

¿Qué tiene de malo retrasar algunas de las vacunas de mi bebé si planeo ponérselas todas en algún momento?
;;202311042111_837046
Retrasar las vacunas puede poner a su bebé en un mayor riesgo de contraer enfermedades que podrían haberse prevenido. El calendario de vacunas se ha diseñado y probado para ser seguro y eficaz en las edades recomendadas. Si las vacunas se retrasan, su hijo no tiene protección contra esas enfermedades hasta que se le aplican las vacunas. Algunas de las enfermedades que se pueden prevenir con las vacunas, como el sarampión y la tos ferina, aún son bastante comunes en algunas partes del mundo, incluso en los Estados Unidos. Además, algunas vacunas requieren múltiples dosis para brindar la mayor protección posible, con cada dosis construyendo sobre la anterior. El retraso de las dosis puede interrumpir este proceso y dificultar la completa inmunización de su hijo.

;;202311042211_640415
Seguir el calendario de vacunación recomendado es muy importante por varias razones:

1. Protección Temprana: Muchas vacunas son programadas durante los primeros dos años de vida de un niño para protegerlo de enfermedades graves y potencialmente mortales a una edad temprana.
   
2. Inmunidad Efectiva: Los científicos determinan el cronograma de vacunación según cómo funciona el sistema inmunológico de un niño a ciertas edades, así como la probabilidad de que el niño esté expuesto a una enfermedad en particular. Si se retrasa una vacuna, puede que no se genere una inmunidad tan efectiva.

3. Riesgo Aumentado: Retrasar las vacunas puede poner en riesgo a su hijo (y a otros) de contraer enfermedades que podrían haberse prevenido.

4. Mayor Número de Visitas al Médico: La administración de múltiples vacunas en una sola visita es segura y efectiva, y puede minimizar las dificultades logísticas y el estrés del niño de visitas al médico adicionales.

En conclusión, siempre es mejor seguir el cronograma de vacunación recomendado por los profesionales de salud. Sin embargo, si ha habido un retraso, es importante ponerse al día lo más pronto posible.

;;202311042211_996492
Retrasar las vacunas puede poner a tu bebé en riesgo. Los calendarios de vacunación están diseñados no solo para administrar las vacunas lo más pronto posible, sino también para proteger a los niños cuando son más vulnerables a las enfermedades.

Por ejemplo, los bebés son particularmente susceptibles a las enfermedades como la tos ferina y el Haemophilus influenzae tipo b (Hib), por lo que las vacunas contra estas enfermedades se administran durante el primer año de vida.

Además, algunas vacunas requieren varias dosis para ser totalmente efectivas. Si retrasas una dosis, esto puede dejar a tu hijo en un estado en el que no está completamente protegido.

Al final del día, el calendario de vacunación está diseñado para la seguridad y la protección de tu hijo. Es mejor seguirlo lo más de cerca posible. Sin embargo, si te encuentras en una situación en la que debes retrasar una vacuna, asegúrate de hablarlo con el pediatra de tu hijo.

;;202311042211_203278
Retrasar las vacunas puede poner a su bebé en riesgo de contraer enfermedades graves que podrían prevenirse con las vacunas. El calendario de vacunación está diseñado para brindar protección a los niños lo antes posible mientras su sistema inmunológico aún es vulnerable. Las vacunas se programan en el momento óptimo para garantizar su efectividad y brindar una protección temprana a su hijo contra enfermedades peligrosas. Por lo tanto, es muy importante seguir el calendario de vacunación recomendado. Hablar con su médico puede ayudar a disipar cualquier preocupación que pueda tener.

;;202311042211_202476
El principal problema con retrasar las vacunas es que deja a tu bebé en riesgo de contraer enfermedades graves que se pueden prevenir con vacunación. Contrariamente a lo que algunas personas puedan pensar, las enfermedades de la infancia contra las que vacunamos no son insignificantes. Incluso si tu hijo tiene una versión relativamente "leve" de una de estas enfermedades, todavía puede ser una experiencia traumática.

Además, muchas vacunas requieren múltiples dosis para ser completamente efectivas. Las vacunas se administran según un calendario recomendado para proporcionar la mejor protección posible. Cambiar ese calendario podría hacer que las vacunas sean menos efectivas. 

Finalmente, no vacunar a tiempo puede poner en riesgo a otros niños que no pueden ser vacunados debido a problemas de salud, y dependen de la inmunidad colectiva para protegerse de enfermedades graves.
