# Supplementary material for: Ensuring Accuracy and Equity in Vaccination Information From ChatGPT and CDC: Mixed-Methods Cross-Language Evaluation
Source: JMIR Form Res. 2024 Oct 30;8:e60939. doi: 10.2196/60939 (PMC11561424; doi:10.2196/60939)
Supplement: Multimedia Appendix 2 [file formative_v8i1e60939_app2.zip › q10responseEN.txt]

If I’m breastfeeding, do I vaccinate my baby on schedule?
;;202311042111_247977
Yes, even if you are breastfeeding, it's recommended to vaccinate your baby according to the regular immunization schedule. Breast milk provides excellent nutrition and some immune support for the baby, but it does not protect against all diseases. Vaccines are specifically designed to stimulate the baby's own immune system to protect them from certain diseases.

;;202311042211_036999
Yes, breastfeeding does not interfere with the vaccination schedule. In fact, breastfeeding can even enhance the vaccine's effects because breast milk contains antibodies and other immune factors that can help protect your baby against some illnesses. Thus, you should continue to vaccinate your baby according to the recommended schedule. Consult your pediatrician if you have any specific concerns.

;;202311042211_529659
Yes, even if you are breastfeeding, it is still necessary to vaccinate your baby according to the recommended schedule. While breastfeeding does provide some immunity to babies, it does not protect against all diseases that vaccines can. Breast milk provides the best nutrition for babies and boosts their immune systems to fight off certain infections but it's not a replacement for vaccination.

;;202311042211_132093
Yes, even if you're breastfeeding, you should still follow the routine vaccination schedule recommended by healthcare professionals and organizations like the Centers for Disease Control and Prevention (CDC). Breastfeeding provides many benefits, including essential nutrients and antibodies from mother to baby which help strengthen their immune system. However, breastfeeding does not substitute the need for vaccinations which provide specific protections against many potentially serious diseases. As always, it's best to consult with your healthcare provider if you have questions or concerns.

;;202311042211_358943
Yes, even if you are breastfeeding, it is still important to vaccinate your baby according to the regular schedule. Breastfeeding can provide some natural immunity to a few diseases, but not all. Vaccinations offer the best and most comprehensive protection against numerous serious diseases. It's also important to note that breastfeeding while your baby receives vaccinations can also help soothe them during the procedures. Always consult with a healthcare professional for specific advice tailored to your situation.
