# Supplementary material for: Ensuring Accuracy and Equity in Vaccination Information From ChatGPT and CDC: Mixed-Methods Cross-Language Evaluation
Source: JMIR Form Res. 2024 Oct 30;8:e60939. doi: 10.2196/60939 (PMC11561424; doi:10.2196/60939)
Supplement: Multimedia Appendix 2 [file formative_v8i1e60939_app2.zip › q10responseES.txt]

¿Tengo que vacunar a mi bebé según el calendario de vacunación si lo estoy amamantando?
;;202311042111_552573
Sí, aún si estás amamantando a tu bebé, es importante seguir el calendario de vacunación recomendado. Si bien la leche materna proporciona cierta protección contra muchas enfermedades, no es suficiente para proteger a tu bebé de todas las enfermedades graves que las vacunas pueden prevenir. Además, algunas inmunizaciones, como la del rotavirus, se administran en las primeras etapas de vida cuando la lactancia materna todavía es predominante. Así que incluso si estás amamantando, necesitarás seguir el calendario de vacunación para proteger completamente la salud de tu hijo.

;;202311042211_124316
Sí, incluso si estás amamantando, es esencial seguir el calendario de vacunación recomendado por los profesionales de la salud. Aunque la lactancia materna puede proporcionar a tu bebé cierta protección contra algunas infecciones durante los primeros meses de vida, esta protección no es suficiente y no cubre todas las enfermedades peligrosas para las que las vacunas pueden protegerlo.

;;202311042211_816844
Sí, es importante seguir el calendario de vacunas incluso si estás amamantando a tu bebé. La lactancia materna puede ofrecer cierto grado de protección contra algunas infecciones, pero no protege contra todas las enfermedades para las que se vacuna. Las vacunas proporcionan la inmunidad específica necesaria para proteger a tu bebé de enfermedades graves.

;;202311042211_235926
Sí, aún debes vacunar a tu bebé según el calendario de vacunación recomendado por el pediatra incluso si lo estás amamantando. La lactancia materna ofrece muchos beneficios para la salud del bebé, incluida una cierta protección contra algunas infecciones, pero no protege contra todas las enfermedades que pueden prevenirse con vacunas. Las vacunas introducen una pequeña cantidad de antígenos (las partes de los gérmenes que causan la respuesta inmunitaria del cuerpo) en el sistema de tu bebé para que pueda aprender a combatirlas sin el riesgo de contraer la enfermedad.

;;202311042211_794852
Sí, aún debes seguir el calendario de vacunación recomendado incluso si estás amamantando a tu bebé. Aunque la lactancia materna puede proporcionar cierta protección contra las enfermedades, no reemplaza las vacunas. Las vacunas ayudan a tu bebé a desarrollar inmunidad a largo plazo contra determinadas enfermedades y están diseñadas para protegerlo antes de que esté potencialmente expuesto. Sin embargo, siempre debes consultar tus preocupaciones y preguntas específicas con un médico o profesional de la salud.
