# Supplementary material for: Ensuring Accuracy and Equity in Vaccination Information From ChatGPT and CDC: Mixed-Methods Cross-Language Evaluation
Source: JMIR Form Res. 2024 Oct 30;8:e60939. doi: 10.2196/60939 (PMC11561424; doi:10.2196/60939)
Supplement: Multimedia Appendix 2 [file formative_v8i1e60939_app2.zip › q11responseEN.txt]

Can I wait to vaccinate my baby since he isn’t in child care?
;;202311042111_961111
While it's true that children in child care or school settings are exposed to a greater variety of infections, waiting to vaccinate your baby can leave them vulnerable to serious disease. Vaccinations are designed to protect your baby before they're likely to be exposed to certain illnesses. For example, the vaccine for whooping cough (pertussis) is given at 2 months because babies are at most risk for severe, life-threatening complications from whooping cough at this age. So, even if your child isn't in child care, it is still recommended to follow the standard vaccination schedule. Consult your child's pediatrician for more information.


;;202311042211_417715
It's recommended not to delay vaccinations even if your baby isn't in child care. This is because the diseases vaccines protect against can spread at any place, not just child care centres. Moreover, some of these diseases can be life-threatening, especially in children under the age of 2. Vaccinating according to the recommended schedule helps provide immunity before children are likely to be exposed to potentially serious diseases.

;;202311042211_869334
While it is true that child care can increase the opportunity for exposure to certain diseases, it’s important to remember that babies and young children can also be exposed to these same diseases at the grocery store, at the park, or even when a relative comes to visit. It's also important to note that some vaccines offer protection against diseases that are most severe in infants and young children. For example, whooping cough (pertussis) and meningococcal disease can be particularly serious — even fatal — for babies. By following the recommended vaccine schedule, you can ensure your baby is protected at the earliest possible age. If you have any further concerns or questions, it's always best to consult with your child's doctor.

;;202311042211_861142
While delaying vaccinations can be tempting, especially when your baby isn't in child care, it's generally not recommended. The schedule of vaccines is designed to protect your child when they are most vulnerable to certain diseases. Even though your child isn't in child care, they can still be exposed to these diseases from family members, doctor's office visits, or when out in public. By following the recommended vaccine schedule, you're giving your child the best protection at the earliest possible age.

;;202311042211_566288
Delaying vaccines can put your baby at risk. Many vaccine-preventable diseases can be serious, or even deadly, especially in infants. Immunization schedules are designed to protect against these diseases and complications when kids are most vulnerable. The current schedule is based on the best scientific evidence available; hence, it is recommended to follow it. Even if your baby is not in child care, they can still be exposed to diseases from adults or other sources.
