# Supplementary material for: Ensuring Accuracy and Equity in Vaccination Information From ChatGPT and CDC: Mixed-Methods Cross-Language Evaluation
Source: JMIR Form Res. 2024 Oct 30;8:e60939. doi: 10.2196/60939 (PMC11561424; doi:10.2196/60939)
Supplement: Multimedia Appendix 2 [file formative_v8i1e60939_app2.zip › q11responseES.txt]

¿Puedo esperar para vacunar a mi bebé ya que no está en una guardería donde podría estar expuesto a enfermedades?
;;202311042111_825336
Es importante saber que muchas de las enfermedades que las vacunas previenen pueden ser graves y pueden ser contraídas sin importar el entorno en el que se encuentre el niño. Por ejemplo, enfermedades como la tosferina y el sarampión se propagan por el aire, por lo que cualquiera puede ser infectado. Además, algunas vacunas requieren dosis múltiples para ser más efectivas, por lo que esperar para vacunar al niño podría aumentar su vulnerabilidad a ciertas enfermedades. Por seguridad, es recomendable seguir el calendario de vacunación sugerido por los profesionales de la salud.

;;202311042211_052156
Es recomendable seguir el calendario de vacunas según lo previsto por los médicos o el departamento de salud local. Existen varias razones para esto:

1. Muchas de las enfermedades contra las que se vacunan los bebés aún circulan en la comunidad, por lo que los niños pueden estar expuestos sin necesidad de estar en una guardería. Por ejemplo, el tétanos está presente en el suelo y en el polvo, y el sarampión se puede contraer en lugares públicos como tiendas o parques.

2. Algunas vacunas requieren varias dosis para ser eficaces. Retrasar las vacunas puede dejar a su bebé vulnerable a las enfermedades por más tiempo.

3. Las vacunas se administran a una edad temprana porque es cuando los niños son más vulnerables a las enfermedades graves.

Recuerda, el calendario de vacunación se ha diseñado para proteger a los niños de las enfermedades en el momento más seguro y más eficaz posible. Habla con tu médico si tienes inquietudes sobre el calendario de vacunas.

;;202311042211_409485
Es comprensible que quieras proteger a tu bebé lo más posible. Sin embargo, retrasar las vacunas puede poner a tu bebé en mayor riesgo. Incluso si tu bebé no está en una guardería, todavía puede estar expuesto a enfermedades. Alrededor de nosotros, hay personas que están enfermas y no lo saben, y algunos virus y bacterias pueden permanecer vivos en superficies o en el aire durante mucho tiempo. Además, podrías llevar enfermedades sin darte cuenta y transmitírselas a tu bebé. La inmunización a temprana edad es un método muy efectivo de protección. Es mejor seguir el calendario de vacunas recomendado por tu médico para garantizar la protección de tu bebé. Los bebés tienen un sistema inmunológico más débil que los adultos, por lo que son más susceptibles a las enfermedades graves que las vacunas pueden prevenir.

;;202311042211_286559
Es comprensible querer proteger a tu bebé. Sin embargo, el sistema inmunológico de los bebés es vulnerable y ciertas enfermedades pueden ser muy graves para ellos, incluso mortales. Además, los bebés pueden estar expuestos a enfermedades en distintos lugares, no solo en la guardería, como en la consulta del médico, el supermercado, o incluso en casa si alguien visita y está enfermo.

Las vacunas son una forma efectiva y segura de proteger a los bebés desde temprana edad. El calendario de vacunas está diseñado para proteger a los bebés cuando más vulnerables están. Cada vacuna se administra en un momento específico para brindar la mejor protección posible. Esperar o retrasar las vacunas puede dejar a tu bebé en riesgo de contraer enfermedades. 

Te recomendamos que hables con su médico o enfermera para responder a todas tus preguntas y discutir tus preocupaciones.

;;202311042211_160945
El sistema inmunológico del bebé se desarrolla a partir del nacimiento, y las vacunas se administran durante un período definido para garantizar que el bebé esté protegido contra enfermedades cuando su sistema inmunológico sea lo suficientemente fuerte para manejar la vacuna pero lo suficientemente joven como para estar en riesgo de enfermedad.

Es importante recordar que tu bebé puede estar expuesto a enfermedades en lugares distintos a una guardería, como el consultorio del médico, el supermercado, e incluso mientras están con familiares y amigos. El calendario de vacunación está diseñado para proteger a los bebés y niños en una etapa cuando son más vulnerables y antes de que estén probablemente expuestos a enfermedades.

Atrasar las vacunas puede dejar a tu bebé vulnerable a enfermedades graves que son prevenibles con las vacunas. Por lo tanto, es aconsejable seguir el calendario recomendado por su pediatra o por los Centros para el Control y la Prevención de Enfermedades (CDC) en los Estados Unidos. 

Como siempre, si tienes preocupaciones sobre el calendario de vacunas de tu bebé, deberías discutirlas con su pediatra.
