# Supplementary material for: Ensuring Accuracy and Equity in Vaccination Information From ChatGPT and CDC: Mixed-Methods Cross-Language Evaluation
Source: JMIR Form Res. 2024 Oct 30;8:e60939. doi: 10.2196/60939 (PMC11561424; doi:10.2196/60939)
Supplement: Multimedia Appendix 2 [file formative_v8i1e60939_app2.zip › q12responseEN.txt]

Can I wait until my child goes to school to catch up on immunizations?
;;202311042111_754825
While it is technically possible to wait until school age to catch up on vaccinations, it's not advised. Immunization schedules are designed to protect children when they are most vulnerable to specific diseases. Delaying vaccinations can leave your child unprotected during critical periods of development. Additionally, some schools require proof of certain immunizations before enrollment.

You should also keep in mind that the established vaccination schedules have been carefully researched and approved by medical professionals for the optimal health of your child. Therefore, it is recommended to follow these schedules as closely as possible. 

However, if your child has missed any doses, it's best to consult your healthcare provider about catch-up immunizations. They'll know how to safely get your child up-to-date with their vaccines.

;;202311042211_014697
It's generally recommended not to delay immunizations because vaccines protect your child from various serious illnesses that are most dangerous to children of younger age. The vaccine schedule is specifically designed to protect children when they are most at risk. Therefore, waiting till your child attends school could put your child at an unnecessary risk. Nonetheless, if your child has missed any shots, it’s better to catch up on them as soon as possible. It's advisable to have a chat with your pediatrician about the best way to catch all the necessary immunizations your child might have missed.

;;202311042211_983938
While it is theoretically possible to catch up on immunizations later, it is not recommended. Vaccines are scheduled for specific ages and intervals to provide the best protection as early in life as possible, given that infants and young children are particularly susceptible to many serious diseases. Waiting can put your child at unnecessary risk. Additionally, some vaccines require multiple doses spaced out over several months or years before they can fully protect your child. Therefore, it's best not to delay vaccination.


;;202311042211_608312
It is not recommended to wait until your child starts school to begin their vaccines. The Centers for Disease Control and Prevention (CDC) advises that vaccines are scheduled at certain ages to protect children from diseases as early in life as possible. Some diseases, which are avoidable, can still be very serious for young children, even leading to hospitalization or death. Thus, starting vaccinations at the recommended ages can provide the best protection. Following the recommended timetable for vaccinations also ensures that a child is adequately protected when they start to socialize with other kids at daycare or school, where many infections can spread. However, if a child has missed any shots, it's important to catch up. Consult with your child's healthcare provider about the best way to do so.

;;202311042211_329884
Yes, you can technically wait until your child goes to school to catch up on their immunizations, but it is not recommended. Delaying vaccines may leave your child unprotected against diseases that are particularly dangerous in young children. Furthermore, schools require certain vaccinations before enrollment. So choosing to wait may affect their eligibility to attend. Also, the recommended vaccine schedule is designed to protect children at the age they are most vulnerable to certain diseases. It's best to consult with your pediatrician about your child's specific needs and situations.
