# Supplementary material for: Ensuring Accuracy and Equity in Vaccination Information From ChatGPT and CDC: Mixed-Methods Cross-Language Evaluation
Source: JMIR Form Res. 2024 Oct 30;8:e60939. doi: 10.2196/60939 (PMC11561424; doi:10.2196/60939)
Supplement: Multimedia Appendix 2 [file formative_v8i1e60939_app2.zip › q12responseES.txt]

¿Puedo esperar a que mi hijo empiece a ir a la escuela para ponerlo al día con las vacunas?
;;202311042111_912511
Aunque es posible esperar hasta que su hijo comience la escuela para ponerlo al día con las vacunas, los médicos no recomiendan esto. Las vacunas están diseñadas para proteger a los niños de enfermedades a las que podrían estar expuestos en cualquier momento, no solo en un ambiente escolar.

Muchas de las enfermedades contra las que vacunamos pueden ser graves y potencialmente mortales, especialmente para los niños pequeños. Esperar a vacunar a su hijo puede ponerlo en riesgo de contraer estas enfermedades en el ínterin.

Además, muchas escuelas requieren que los niños estén al día con ciertas vacunas antes de poder asistir. Si pospone las vacunas, podría encontrarse con que su hijo no puede comenzar la escuela hasta que esté al día, lo que podría hacer que se pierda importantes oportunidades de aprendizaje y socialización.

;;202311042211_684766
Es mejor seguir el calendario de vacunas recomendado porque las dosis están programadas en una manera que proporciona protección cuando los niños son más vulnerables. Esperar a que su hijo empiece a la escuela para vacunarlo podría arriesgar su salud durante los primeros años de vida. Además, muchas escuelas requieren pruebas de ciertas vacunas antes de la matrícula.

;;202311042211_635235
Es aconsejable seguir el calendario de vacunas según lo recomiendan las autoridades de salud. Las vacunas están programadas de esta manera para brindar protección a los niños lo antes posible. Retrasar las vacunas puede dejar a los niños en riesgo de contraer enfermedades. Además, algunas escuelas pueden requerir pruebas de vacunación antes de permitir la inscripción.


;;202311042211_449947
La mayoría de los médicos y expertos en salud recomendarían que los niños recibieran sus vacunas según el calendario recomendado, en lugar de esperar hasta que comiencen la escuela. Esto se debe a que muchas de las enfermedades contra las que las vacunas protegen pueden ser graves o incluso mortales para los niños pequeños. Además, algunas vacunas requieren varias dosis para ser efectivas, con un tiempo específico entre las dosis. Por eso, es importante comenzar las vacunas temprano para asegurar que los niños estén completamente protegidos cuando empiecen la escuela. Adicionalmente, en muchos lugares es requisito que los niños estén al día con ciertas vacunas antes de poder ingresar a la escuela. 

Si no estás seguro/a de cuándo tu hijo debe recibir ciertas vacunas, es mejor hablar con su pediatra. Pueden proporcionarte un calendario de vacunación y responder a cualquier pregunta que puedas tener.

;;202311042211_220745
Es recomendable seguir el calendario de vacunación establecido por los profesionales de la salud desde el nacimiento del bebé, ya que estas vacunas ayudan a proteger a los niños desde una edad temprana cuando están más vulnerables a ciertas enfermedades graves. Esperar hasta que el niño comience la escuela podría exponerlo a estas enfermedades en un momento en que puede ser más susceptible a complicaciones graves. Además, muchas escuelas requieren que los niños estén al día con ciertas vacunas antes de poder asistir.
