# Supplementary material for: Ensuring Accuracy and Equity in Vaccination Information From ChatGPT and CDC: Mixed-Methods Cross-Language Evaluation
Source: JMIR Form Res. 2024 Oct 30;8:e60939. doi: 10.2196/60939 (PMC11561424; doi:10.2196/60939)
Supplement: Multimedia Appendix 2 [file formative_v8i1e60939_app2.zip › q13responseEN.txt]

Why do adolescents need vaccines?
;;202311042211_889875
Adolescents need vaccines for several reasons:

1. Boosted Immunity: Some vaccines need to be administered during adolescence to boost the immunity that children have developed from vaccines given earlier in childhood.

2. Protection Against New Diseases: As children grow, they may be exposed to different diseases not covered by their childhood immunizations. Therefore, new vaccines may be needed to protect against these diseases.

3. Preparation for Future Exposure: Some vaccines are given during adolescence in preparation for future exposure to viruses, such as the HPV vaccine, which is most effective if received before sexual activity begins.

4. College and Travel Exposure: Adolescents who are heading to college or traveling abroad may need vaccines to protect them against diseases prevalent in those settings.

5. Disease Prevention: Vaccines are one of the most effective ways in preventing the spread of infectious diseases. Adolescents getting vaccinated not only help them, but also the people around them, especially those who are unable to get vaccines due to medical reasons.

6. School Requirements: Many schools require certain vaccines for students' enrollment.

Remember, it's always best to consult with a healthcare provider for personalized advice about your child's vaccinations.

;;202311042211_871897
Adolescents need vaccines for a few reasons. Firstly, some vaccines received in childhood gradually wear off over time that necessitate a booster shot during adolescence. Secondly, teenagers are at a higher risk for certain diseases like meningitis and HPV, therefore vaccines will help protect them from such diseases. Vaccines also keep the population as a whole healthier by contributing to herd immunity, helping to protect those who cannot receive certain vaccines due to age, immune conditions or allergies. Lastly, getting vaccinated in adolescence develops long-lasting immunity, keeping individuals healthy into adulthood.

;;202311042211_820165
Adolescents need vaccines for several reasons:

1. Protection From Adult Diseases: Some vaccines like HPV (Human papillomavirus) and Hepatitis B are highly recommended during adolescence because it helps protect them from diseases they may be exposed to in adulthood.

2. Booster Doses: Certain vaccines given in childhood may decrease over time, thus booster doses may be required during adolescent years to ensure continued immunity.

3. Catch-Up Vaccinations: Some adolescents might not have received all recommended vaccines in their childhood and vaccinations can help catch up.

4. Spreading Diseases: Young teenagers tend to spread diseases more than adults do due to their close proximity with friends and other groups, making them more susceptible to disease spread. Therefore, vaccines such as MenACWY to protect against meningococcal disease or Tdap to protect against tetanus, diphtheria, and pertussis (whooping cough), are important during adolescence.

5. New Strains: With advancing years, there can be new strains of diseases that pop up, and new or reformulated vaccines may be necessary to deal with those.

6. Personal Health and Community Health: Vaccinations not only protect individual adolescents from serious diseases, but also help limit the spread of these diseases within the community. This is especially important for those who cannot be vaccinated due to medical conditions, and who rely on herd immunity for protection.

;;202311042211_226753
Adolescents need vaccines for a few reasons. First, some vaccines that were received in childhood may wear off over time, so additional doses or boosters are required for continued protection. Second, teenagers are at risk for different diseases as they get older, so different vaccines are required. For example, the HPV vaccine is generally recommended for teenagers to protect against certain types of cancers later in life. Lastly, immunizations can prevent the spread of serious diseases not only among themselves but also in the community.

;;202311042211_357506
Adolescents need vaccines for several reasons. First, some vaccines taken in childhood start to wear off and require a booster shot during adolescence. Secondly, adolescents are at higher risk for certain diseases like human papillomavirus (HPV) and meningitis. Vaccines provide protection against these diseases, helping them maintain good health. It's also critical as a form of herd immunity, protecting those who cannot get vaccinated due to health restrictions by reducing the overall spread of diseases.
