# Supplementary material for: Ensuring Accuracy and Equity in Vaccination Information From ChatGPT and CDC: Mixed-Methods Cross-Language Evaluation
Source: JMIR Form Res. 2024 Oct 30;8:e60939. doi: 10.2196/60939 (PMC11561424; doi:10.2196/60939)
Supplement: Multimedia Appendix 2 [file formative_v8i1e60939_app2.zip › q13responseES.txt]

¿Por qué los adolescentes necesitan vacunas? Pensé que las vacunas eran solo para bebés y niños pequeños.
;;202311042111_674959
Los adolescentes necesitan vacunas por varias razones. Primero, algunas de las vacunas que recibieron cuando eran niños pequeños pueden disminuir con el tiempo, por lo que necesitan refuerzos para mantener la protección. Segundo, a medida que crecen y cambian, corren riesgos para diferentes enfermedades. Por ejemplo, los adolescentes a menudo necesitan la vacuna contra el VPH (virus del papiloma humano), que puede proteger contra ciertos tipos de cáncer más adelante en la vida. También se recomienda la vacuna contra la meningitis para los adolescentes, ya que esta enfermedad puede propagarse fácilmente en ambientes grupales como dormitorios universitarios. Por último, los adolescentes también deberían recibir la vacuna anual contra la gripe.

;;202311042211_941526
Los adolescentes también necesitan vacunas debido a varias razones:

1. Protección continua: Algunas de las vacunas que los niños reciben cuando son pequeños pueden disminuir su efecto con el tiempo, por lo que se necesitan refuerzos durante la adolescencia.

2. Nuevas amenazas: Los adolescentes pueden estar en riesgo de contraer nuevas enfermedades a medida que envejecen y cambian sus comportamientos y estilos de vida. Por ejemplo, pueden estar en riesgo de enfermedades transmitidas sexualmente, como el VPH (virus del papiloma humano), que tiene una vacuna recomendada para los adolescentes.

3. Contribuir a la "inmunidad colectiva": Al mantener a los adolescentes vacunados, se ayuda a proteger a la población en general, incluyendo a aquellos que no pueden ser vacunados por razones médicas, al prevenir la propagación de enfermedades.

4. Preparación para la vida adulta: Algunas vacunas, como la de la meningitis, son fundamentales si el adolescente planea ir a la universidad o vivir en un entorno de vida colectiva.

5. Viajes al extranjero: Algunos adolescentes podrían necesitar vacunas adicionales si tienen la intención de viajar a ciertos países. 

Por estas razones, es importante que los adolescentes sigan un calendario de vacunación adecuado.

;;202311042211_350115
Los adolescentes necesitan vacunas para varias razones. En primer lugar, la inmunidad que brindan algunas vacunas desde la infancia puede disminuir con el tiempo, por lo que se requieren vacunas de refuerzo durante los años adolescentes para continuar la protección. 

Además, los adolescentes pueden estar en riesgo de exposición a diferentes enfermedades en comparación con los niños más pequeños. Por ejemplo, pueden estar en riesgo de contraer enfermedades transmitidas por la intimidad física como el Virus del Papiloma Humano (VPH), que puede resultar en cáncer si no se trata.

Por último, al vacunar a los adolescentes, se ayuda a prevenir la propagación de enfermedades a otros niños y adultos, especialmente a aquellos que pueden ser vulnerables debido a sistemas inmunológicos debilitados.

En resumen, las vacunas son importantes no solo en la infancia sino también en la adolescencia para la continuación de la protección contra enfermedades potencialmente perjudiciales.

;;202311042211_354598
Los adolescentes necesitan vacunas para varias razones. Primero, algunas de las vacunas que recibieron cuando eran niños más pequeños pueden comenzar a desvanecerse con el tiempo, por lo que necesitan refuerzos para mantener su protección. Segundo, hay ciertos virus y bacterias contra los que los adolescentes tienen un mayor riesgo de contraer, como el VPH (Virus del Papiloma Humano). Además, también existen vacunas específicas para los adolescentes, como la vacuna contra la meningitis, que es especialmente importante para aquellos que planean ir a la universidad o vivir en un dormitorio debido a la cercanía con otros. Por último, la vacunación durante la adolescencia también desempeña un papel importante en la contribución a la inmunidad colectiva, protegiendo a aquellos en la comunidad que no pueden ser inmunizados por razones médicas.

;;202311042211_823255
Las vacunas no son solo para bebés y niños pequeños. Los adolescentes necesitan vacunas por varias razones:

1. A medida que los niños crecen, la protección proporcionada por algunas de las vacunas infantiles puede disminuir, por lo que se necesitan dosis de refuerzo para mantener la inmunidad.

2. Hay ciertas infecciones que son más comunes en la adolescencia y en la adultez temprana, como el Virus del Papiloma Humano y la meningitis, y hay vacunas para prevenir estas enfermedades.

3. Las vacunas pueden proteger a los adolescentes de enfermedades graves que podrían perdurar en la adultez.

Además, al vacunar a los adolescentes, se protege a la comunidad en general al reducir la propagación de enfermedades.
