# Supplementary material for: Ensuring Accuracy and Equity in Vaccination Information From ChatGPT and CDC: Mixed-Methods Cross-Language Evaluation
Source: JMIR Form Res. 2024 Oct 30;8:e60939. doi: 10.2196/60939 (PMC11561424; doi:10.2196/60939)
Supplement: Multimedia Appendix 2 [file formative_v8i1e60939_app2.zip › q14responseEN.txt]

Why are multiple doses needed for each vaccine?
;;202311042211_222184
Multiple doses are needed for each vaccine to ensure full and effective protection. The first dose usually helps the immune system recognize the disease, but may not completely prevent it. The subsequent doses are to "boost" the immunity, increasing the body's resilience against the disease by strengthening the immune response. This is because certain vaccines, like the ones for diseases such as whooping cough, polio, measles, and mumps require more than one dose to build high enough immunity to prevent those diseases.

;;202311042211_782832
Multiple doses of a vaccine are often needed to ensure full and complete immunization. The first dose of a vaccine serves to introduce the immune system to the disease and begin building defenses. However, this first dose may not fully stimulate the immune system, particularly in infants and young children. The subsequent doses further stimulate the immune system, boosting its response and helping to ensure long-term immunity to the disease. In some vaccines, booster doses are given later in life to 'remind' the immune system about the disease and enhance its ability to fight off infection.

;;202311042211_717643
Multiple doses of a vaccine are often needed to ensure full immunization. The first dose usually "primes" the immune system, while subsequent doses further stimulate the immune system to produce the necessary response for long-term protection. Some vaccines, like those for measles and chickenpox, require more than one dose to create a stronger and long-lasting immunity. Plus, some vaccines, like the flu vaccine, need to be given annually because the viruses they protect against can change year over year.

;;202311042211_256726
Multiple doses of a vaccine are often necessary to fully prime the immune system and create long-lasting immunity. The first dose helps your body recognize the disease and primes the immune system, but it may not induce the full immune response necessary to provide long term protection. Subsequent doses, or booster shots, strengthen this immune response and extend the duration of immunity. In some cases, like with the flu vaccine, annual doses are needed because the virus strains can change from year to year.

;;202311042211_813174
Multiple doses are often needed because they help to build and sustain the body’s immunity against the specific disease. The first dose introduces the body to the antigens of the virus or bacteria, starting an immune response. Subsequent doses are to reinforce the immune response, ensuring longer lasting immunity. Some vaccines, like the flu shot, are given annually because certain viruses mutate over time and the updated vaccine is needed to provide immunity against the new strains.
