# Supplementary material for: Ensuring Accuracy and Equity in Vaccination Information From ChatGPT and CDC: Mixed-Methods Cross-Language Evaluation
Source: JMIR Form Res. 2024 Oct 30;8:e60939. doi: 10.2196/60939 (PMC11561424; doi:10.2196/60939)
Supplement: Multimedia Appendix 2 [file formative_v8i1e60939_app2.zip › q14responseES.txt]

¿Por qué se necesitan tantas dosis de cada vacuna?
;;202311042211_432474
Las vacunas a menudo se administran en varias dosis porque pueden ser más efectivas de esa manera. El sistema inmunológico puede no responder suficientemente a la primera dosis de una vacuna, y las dosis adicionales ayudan a "reforzar" la respuesta inmunológica. Además, en algunos casos, la inmunidad a una enfermedad puede disminuir con el tiempo, por lo que pueden ser necesarias dosis de refuerzo para mantener la inmunidad.

;;202311042211_693978
Algunas vacunas necesitan varias dosis para desarrollar una inmunidad completa. La primera dosis de una vacuna a menudo ayuda al sistema inmunológico a reconocer el patógeno, pero no siempre induce una respuesta inmunológica completa. Las dosis adicionales actúan para reforzar la respuesta inmunológica, asegurando que el cuerpo produzca suficientes células de memoria para reconocer y responder al patógeno en el futuro.

Algunas vacunas necesitan refuerzos periódicos para mantener la inmunidad a largo plazo. Por ejemplo, la vacuna contra el tétanos generalmente se administra cada 10 años porque la memoria inmunológica contra el tétanos disminuye con el tiempo.

Además, en algunos casos, como la vacuna contra el VPH (virus del papiloma humano) y la vacuna contra la Hepatitis B, las múltiples dosis están destinadas a cubrir cualquier variabilidad en la reacción del sistema inmunológico de las personas. Al administrar varias dosis, los médicos pueden estar seguros de que la mayoría de las personas desarrollarán inmunidad.

Por último, algunas vacunas se administran en varias dosis para proteger contra diferentes cepas o tipos de una enfermedad. Un buen ejemplo de esto es la vacuna contra la gripe, que se actualiza y se administra anualmente para proteger contra las cepas más recientes del virus de la gripe.

;;202311042211_299839
Las vacunas se administran en varias dosis para asegurar una protección completa y efectiva. Cuando un niño recibe la primera dosis, su sistema inmunológico genera una respuesta que produce anticuerpos para luchar contra esa enfermedad. Sin embargo, la mayoría de las vacunas necesitan dosis repetidas para asegurar que el sistema inmunológico tenga suficientes anticuerpos para protegerse a largo plazo. 

Esto se debe a que con cada dosis adicional, el cuerpo refuerza su respuesta inmune, creando más anticuerpos y "recordando" mejor cómo luchar contra el virus o la bacteria que causa esa enfermedad. Esto significa que si el niño se expone al virus o la bacteria en el futuro, su sistema inmunológico podrá combatirlo de manera más efectiva. Las dosis también se programan para administrarse cuando se cree que proporcionarán la mejor protección. 

En algunos casos, también son necesarias las dosis de refuerzo en la adolescencia o en la vida adulta para mantener la inmunidad. 


;;202311042211_754216
Algunas vacunas requieren varias dosis para ser completamente efectivas. La primera dosis generalmente proporciona inmunidad, pero esta inmunidad puede ser temporal o incompleta. Las dosis subsiguientes ("refuerzos") ayudan a aumentar la respuesta inmune, asegurándose de que el cuerpo pueda recordar y defenderse contra la enfermedad en el futuro. Además, algunas vacunas pueden requerir varias dosis para cubrir todos los diferentes tipos o cepas de un virus o bacteria en particular.

;;202311042211_242973
Las múltiples dosis de cada vacuna generalmente son necesarias para garantizar una inmunidad completa y duradera. La primera dosis a menudo ayuda a preparar el sistema inmunológico, mientras que las dosis posteriores ayudan a fortalecer la respuesta inmunológica. Además, algunas vacunas requieren refuerzos en diferentes etapas de la vida para mantener la protección.
