# Supplementary material for: Ensuring Accuracy and Equity in Vaccination Information From ChatGPT and CDC: Mixed-Methods Cross-Language Evaluation
Source: JMIR Form Res. 2024 Oct 30;8:e60939. doi: 10.2196/60939 (PMC11561424; doi:10.2196/60939)
Supplement: Multimedia Appendix 2 [file formative_v8i1e60939_app2.zip › q15responseEN.txt]

Do infants have natural immunity?
;;202311042211_837207
Infants do have some natural immunity which they receive from their mother in the womb and through breastfeeding. This immunity is limited and temporary, lasting only a few weeks to months. Vaccination complements this immunity by providing additional protection against certain diseases that the infant is likely to encounter. This is especially important since infants and young children often have more severe disease forms compared to older children or adults.

;;202311042211_930202
Infants do have some natural immunity which they acquire from their mother during pregnancy and breastfeeding. However, this immunity is temporary and only for diseases the mother has immunity from. For many serious conditions, infants would not have natural immunity. Thus, they depend on vaccinations to strengthen their immune system.

;;202311042211_327599
Babies do have some temporary immunity at birth, which they inherit from their mothers, especially if breastfed, as breast milk contains additional antibodies. This natural immunity diminishes within the first year of life. Vaccinations are meant to create a longer-lasting immunity by stimulating the body to create its own antibodies against various diseases.

;;202311042211_668277
Yes, babies are born with some level of natural immunity to certain diseases that they inherit from their mothers. However, this immunity is temporary and typically begins to decrease in the first few weeks or months after birth. Most babies do not possess natural immunity effective enough to defend against more serious diseases such as measles or whooping cough. That's why vaccinations are important, as they help to build up the child's immune system for protection against specific illnesses.

;;202311042211_656866
Yes, newborns do have some natural immunity which they receive from their mothers. However, this natural immunity is not comprehensive and wears off during the first year of life. To protect infants from serious and potentially life-threatening diseases, vaccination is highly recommended.
