# Supplementary material for: Ensuring Accuracy and Equity in Vaccination Information From ChatGPT and CDC: Mixed-Methods Cross-Language Evaluation
Source: JMIR Form Res. 2024 Oct 30;8:e60939. doi: 10.2196/60939 (PMC11561424; doi:10.2196/60939)
Supplement: Multimedia Appendix 2 [file formative_v8i1e60939_app2.zip › q15responseES.txt]

¿No tienen inmunidad natural los bebés?
;;202311042211_686796
Los bebés nacen con un cierto nivel de inmunidad que heredan de sus madres, pero esta inmunidad es temporal y solo puede ayudar a protegerlos contra ciertas enfermedades. Además, la cantidad y el tipo de inmunidad que un bebé puede recibir puede variar. Las vacunas ayudan a fortalecer la inmunidad del bebé y a protegerlo contra enfermedades específicas durante esta etapa crítica de crecimiento y desarrollo.

;;202311042211_858284
Sí, los bebés nacen con un cierto grado de inmunidad natural que heredan de sus madres. Sin embargo, esta inmunidad solo dura unos meses. Además, no es efectiva contra todas las enfermedades. Por lo tanto, a pesar de esta inmunidad temporal, es importante comenzar las vacunaciones a una edad temprana para proteger a los bebés de enfermedades potencialmente graves. Las vacunas ayudan a desarrollar el sistema inmunológico de los bebés al crear resistencia a enfermedades específicas.

;;202311042211_191105
Es cierto que los bebés obtienen alguna inmunidad (defensa contra algunas bacterias y virus) de la madre durante el último trimestre de embarazo, pero esta inmunidad es temporal y sólo contra los gérmenes a los que la madre ha sido expuesta. A diferencia de la inmunidad adquirida de forma natural o a través de las vacunas, esta inmunidad pasiva empieza a desvanecerse durante los primeros meses de vida del bebé. Las vacunas ayudan a los bebés a desarrollar su propia inmunidad duradera y específica contra muchas enfermedades graves.

;;202311042211_594587
Sí, los bebés obtienen algunos anticuerpos de la madre durante el embarazo y a través de la lactancia materna después del nacimiento. Sin embargo, esta inmunidad es temporal y puede no proteger completamente al bebé de algunas enfermedades graves. Las vacunas ayudan a estimular el sistema inmunológico del bebé para desarrollar su propia inmunidad a largo plazo contra ciertas enfermedades. Además, algunas vacunas, como la de la tos ferina, son especialmente importantes para los recién nacidos y los bebés porque son particularmente susceptibles a estas enfermedades y las consecuencias pueden ser graves. Por eso, se incluyen en el calendario de vacunación infantil. En general, las vacunas se administran en el momento en que su efecto será más seguro y efectivo en los bebés y niños.

;;202311042211_118613
Sí, los bebés nacen con cierto nivel de inmunidad natural que reciben de su madre, pero esta inmunidad es temporal y solo se aplica a algunos patógenos. Las vacunas ayudan a reforzar y expandir esa inmunidad natural, protegiendo al bebé de enfermedades graves y potencialmente mortales. Además, no todas las enfermedades tienen una inmunidad natural, lo que hace que las vacunas sean aún más vitales para la salud de la infancia.
