# Supplementary material for: Ensuring Accuracy and Equity in Vaccination Information From ChatGPT and CDC: Mixed-Methods Cross-Language Evaluation
Source: JMIR Form Res. 2024 Oct 30;8:e60939. doi: 10.2196/60939 (PMC11561424; doi:10.2196/60939)
Supplement: Multimedia Appendix 2 [file formative_v8i1e60939_app2.zip › q16responseEN.txt]

Haven’t we gotten rid of most of these diseases in this country?
;;202311042211_808654
Yes, due to successful vaccination programs, many diseases are now very rare in countries with robust healthcare systems. However, these diseases have not been completely eradicated worldwide. If we were to stop vaccinating, these diseases could quickly return, resulting in major outbreaks. Vaccines not only protect your child, but also help avoid the resurgence of these illnesses.

;;202311042211_278264
Yes, thanks to vaccines many of these diseases have significantly decreased or are nearly nonexistent in many developed countries. However, they have not been completely eradicated worldwide. For instance, measles still circulates in many parts of the world and can be easily brought into the U.S. Therefore, vaccination is still necessary to prevent outbreaks and protect those who can't be vaccinated.

;;202311042211_998163
While it's true that many of the diseases we vaccinate against are now rare in countries like the United States, they haven't been completely eradicated worldwide. For instance, measles, mumps, polio etc. still exist in some parts of the world. Unvaccinated travelers can bring these diseases into the country, putting those who are not vaccinated at risk. Also, vaccinations help to keep these diseases at minimal levels; if vaccination rates drop, these diseases can return. This happened with measles in 2014-2015 when a large outbreak occurred in the US among unvaccinated individuals.

;;202311042211_576215
Even though we may not see many of these diseases in our country today, they still exist in other parts of the world and can easily be brought into the country. Vaccines not only protect your child, but also keep these diseases from spreading in the population. Also, not all people can receive certain vaccines (like infants and those with certain health conditions). When enough people are vaccinated against a certain disease, it's harder for the disease to spread, which protects those who can't get the vaccine themselves. This is called herd immunity. Without continued vaccination, these diseases can become common again.

;;202311042211_681094
Yes, due to successful vaccination programs, many diseases like polio and measles are now rare in many countries. However, these infectious diseases still exist in some parts of the world and can easily spread among unvaccinated populations. Vaccinating your child continues to be important because it does not just protect them, but also helps prevent the spread of these diseases to others who may not be able to get vaccinated, such as infants or people with weakened immune systems.
