# Supplementary material for: Ensuring Accuracy and Equity in Vaccination Information From ChatGPT and CDC: Mixed-Methods Cross-Language Evaluation
Source: JMIR Form Res. 2024 Oct 30;8:e60939. doi: 10.2196/60939 (PMC11561424; doi:10.2196/60939)
Supplement: Multimedia Appendix 2 [file formative_v8i1e60939_app2.zip › q16responseES.txt]

¿No hemos eliminado la mayoría de estas enfermedades en este país?
;;202311042211_949796
Sí, gracias a las vacunas, hemos logrado eliminar o reducir significativamente muchas enfermedades en países desarrollados como sarampión, difteria, polio, entre otras. Sin embargo, aún existen algunos brotes de estas enfermedades en varias partes del mundo. Un niño no vacunado puede estar en riesgo si entra en contacto con una persona infectada. Además, algunas enfermedades como el tétanos, no se transmiten de persona a persona y todavía están presentes en nuestro medio ambiente. Por eso es importante continuar con las vacunas.

;;202311042211_921718
Sí, algunas enfermedades como la poliomielitis y la difteria se han eliminado en gran medida en muchos países gracias a las vacunas. Sin embargo, aún existen en otras partes del mundo. Por lo tanto, si no continuamos vacunando, estas enfermedades podrían regresar. Además, hay enfermedades como la gripe y el sarampión que todavía son comunes en muchos países, incluidos aquellos con altas tasas de vacunación. La vacunación continua es necesaria para mantener estas enfermedades bajo control.

;;202311042211_589562
Sí, muchas de las enfermedades que solían ser muy comunes en los Estados Unidos, como la poliomielitis, la rubéola y el tétanos, ahora son raras gracias a las vacunas. Sin embargo, estas enfermedades aún existen en otras partes del mundo y pueden ser fácilmente importadas de nuevo a los Estados Unidos si las personas no están completamente vacunadas. 

Además, enfermedades como la tos ferina y el sarampión aún son bastante comunes en los Estados Unidos. Las vacunaciones son necesarias para mantener estas enfermedades bajo control y proteger a aquellos que no pueden vacunarse debido a razones médicas.

;;202311042211_715584
Sí, muchas de las enfermedades peligrosas que solían ser comunes en muchos países se han controlado o incluso eliminado en gran medida gracias a las vacunas. Sin embargo, en ciertos sitios estas enfermedades aún existen y pueden ser traídas al país por viajeros. Además, si dejamos de vacunar, hay riesgo de que estas enfermedades regresen. Por ejemplo, aunque el sarampión fue prácticamente eliminado en Estados Unidos en el año 2000, ha habido aumentos en los brotes en los últimos años debido al descenso en la vacunación.

;;202311042211_859965
Sí, gracias a las vacunas, muchas enfermedades han sido eliminadas en varios países, incluyendo los Estados Unidos. Sin embargo, aún existen en otras partes del mundo y los viajeros pueden traer estas enfermedades nuevamente al país. Por ejemplo, los brotes de sarampión que han ocurrido recientemente en los Estados Unidos se originaron a partir de casos importados. Además, si dejamos de vacunar, es posible que las enfermedades eliminadas puedan regresar. Esto se debe a que algunas bacterias y virus todavía están circulando incluso cuando las enfermedades parecen ser raras o no existentes. En conclusión, el mantener las vacunas ayuda a prevenir futuros brotes y protege a aquellos que pueden ser vulnerables a enfermedades graves o complicaciones.
