# Supplementary material for: Ensuring Accuracy and Equity in Vaccination Information From ChatGPT and CDC: Mixed-Methods Cross-Language Evaluation
Source: JMIR Form Res. 2024 Oct 30;8:e60939. doi: 10.2196/60939 (PMC11561424; doi:10.2196/60939)
Supplement: Multimedia Appendix 3 [file formative_v8i1e60939_app3.zip › gptCDCdata.xlsx]

## Sheet: cdcFAQ
cdcQ	topic	lang	quesText	ansText
1	Vaccine Safety	EN	Are vaccines safe?	Yes. Vaccines are very safe. The United States’ long-standing vaccine safety system ensures that vaccines are as safe as possible. Currently, the United States has the safest vaccine supply in its history. Millions of children safely receive vaccines each year. The most common side effects are very mild, such as pain or swelling at the injection site.
2	Vaccine Safety	EN	What are the risks and benefits of vaccines?	Vaccines can prevent infectious diseases that once killed or harmed many infants, children, and adults. Without vaccines, your child is at risk for getting seriously ill and suffering pain, disability, and even death from diseases like measles and whooping cough. The main risks associated with getting vaccines are side effects, which are almost always mild (redness and swelling at the injection s…
3	Vaccine Safety	EN	Is there a link between vaccines and autism?	No. Scientific studies and reviews continue to show no relationship between vaccines and autism. Please see the CDC vaccine safety website for more information on autism and vaccines.
4	Side Effects	EN	What are common side effects of vaccines?	Vaccines, like any medication, may cause some side effects. Most of these side effects are very minor, like soreness where the shot was given, fussiness, or a low-grade fever. These side effects typically only last a couple of days and are treatable. For example, you can apply a cool, wet washcloth on the sore area to ease discomfort.
5	Side Effects	EN	Can vaccines overload my baby’s immune system?	Vaccines do not overload the immune system. Every day, a healthy baby’s immune system successfully fights off thousands of germs. Antigens are parts of germs that cause the body’s immune system to go to work to build antibodies, which fight off diseases. \nThe antigens in vaccines come from the germs themselves, but the germs are weakened or killed so they cannot cause serious illness. Even if ba…
6	Schedule for Vaccines	EN	Why do vaccines start so early?	The recommended schedule protects infants and children by providing protection early in life, before they come into contact with life-threatening diseases. Children receive vaccinations early because they are susceptible to diseases at a young age.
7	Schedule for Vaccines	EN	Should my child get shots if she is sick?	Talk with your child’s doctor, but children can usually get vaccinated even if they have a mild illness like a cold, earache, mild fever, or diarrhea. If the doctor says it is okay, your child can still get vaccinated.
8	Schedule for Vaccines	EN	Should I delay some vaccines or follow a non-standard schedule?	Children do not receive any known benefits from following schedules that delay vaccines. Infants and young children who follow immunization schedules that spread out or leave out shots are at risk of developing diseases during the time you delay their shots.
9	Schedule for Vaccines	EN	Why can’t I delay some vaccines if I’m planning for my baby to get them all eventually?	Young children have the highest risk of having a serious case of disease that could cause hospitalization or death. Delaying or spreading out vaccine doses leaves your child unprotected during the time when they need vaccine protection the most. For example, diseases such as Hib or pneumococcus almost always occur in the first 2 years of a baby’s life. And some diseases, like hepatitis B and whoo…
10	Schedule for Vaccines	EN	If I’m breastfeeding, do I vaccinate my baby on schedule?	Yes, even breastfed babies need to be protected with vaccines at the recommended ages. The immune system is not fully developed at birth, which puts newborns at greater risk for infections. \nBreast milk provides important protection from some infections as your baby’s immune system is developing. For example, babies who are breastfed have a lower risk of ear infections, respiratory tract infecti…
11	Schedule for Vaccines	EN	Can I wait to vaccinate my baby since he isn’t in child care?	No, even young children who are cared for at home can be exposed to vaccine preventable diseases, so it’s important for them to get all their vaccines at the recommended ages. Children can catch these illnesses from any number of people or places, including from parents, brothers or sisters, visitors to their home, on playgrounds or even at the grocery store. Regardless of whether your baby is ca…
12	Schedule for Vaccines	EN	Can I wait until my child goes to school to catch up on immunizations?	No. Before entering school, young children can be exposed to vaccine-preventable diseases. Children under age 5 are especially susceptible to diseases because their immune systems have not built up the necessary defenses to fight infection.
13	Schedule for Vaccines	EN	Why do adolescents need vaccines?	Vaccines are recommended throughout our lives to protect against serious diseases. As protection from childhood vaccines wears off, adolescents need vaccines that will extend protection. Adolescents need protection from additional infections as well, before the risk of exposure increases.
14	Schedule for Vaccines	EN	Why are multiple doses needed for each vaccine?	Getting every recommended dose of each vaccine provides your child with the best protection possible. Depending on the vaccine, your child will need more than one dose to build high enough immunity to help prevent disease or to boost immunity that fades over time. Your child may also receive more than one dose to make sure they are protected if they did not get immunity from a first dose, or to p…
15	Protection from Diseases	EN	Do infants have natural immunity?	Babies may get some temporary protection from mom during the last few weeks of pregnancy, but only for diseases to which mom is immune. Breastfeeding may also protect your baby temporarily from minor infections, like colds. These antibodies do not last long, leaving your baby vulnerable to disease.
16	Protection from Diseases	EN	Haven’t we gotten rid of most of these diseases in this country?	Some vaccine-preventable diseases, like pertussis (whooping cough) and chickenpox, remain common in the United States. On the other hand, other diseases vaccines prevent are no longer common in this country because of vaccines. If we stopped vaccinating, the few cases we have in the United States could very quickly become tens or hundreds of thousands of cases. Even though many serious vaccine-pr…
1	Seguridad de las vacunas	ES	¿Son seguras las vacunas?	Sí. Las vacunas son seguras. El sistema de seguridad de vacunas de los Estados Unidos, que tiene una larga trayectoria, garantiza que las vacunas sean lo más seguras posible. En la actualidad, los Estados Unidos cuentan con el suministro de vacunas más seguras de su historia. Cada año se vacuna de forma segura a millones de niños. Los efectos secundarios más comunes son normalmente muy leves, com…
2	Seguridad de las vacunas	ES	¿Cuáles son los riesgos y los beneficios de las vacunas?	Las vacunas pueden prevenir enfermedades infecciosas que antes causaban la muerte o hacían daño a muchos bebés, niños y adultos. Sin las vacunas, su hijo queda expuesto al riesgo de enfermarse gravemente y sufrir dolor, discapacidad e incluso la muerte por enfermedades como el sarampión y la tosferina. Los riesgos principales asociados a las vacunas son los efectos secundarios, los cuales casi si…
3	Seguridad de las vacunas	ES	¿Existe algún vínculo entre las vacunas y el autismo?	No. Los estudios científicos y las revisiones continúan mostrando que no hay una relación entre las vacunas y el autismo. Consulte el sitio web de seguridad de las vacunas de los CDC para obtener más información sobre el autismo y las vacunas.
4	Efectos secundarios	ES	¿Cuáles son los efectos secundarios de las vacunas? ¿Cómo se tratan?	Las vacunas, al igual que cualquier otro medicamento, pueden causar algunos efectos secundarios. La mayoría de estos efectos secundarios son muy leves, como dolor en el lugar de la inyección, irritabilidad o fiebre baja. Suelen durar solo un par de días y se pueden tratar. Por ejemplo, puede colocar una toallita húmeda y fresca sobre el área adolorida para aliviar las molestias.
5	Efectos secundarios	ES	¿Pueden las vacunas sobrecargar el sistema inmunitario de mi bebé?	Las vacunas no sobrecargan el sistema inmunitario. Cada día, el sistema inmunitario de los bebés sanos combate con éxito miles de microbios. Los antígenos son partes de los microbios que activan al sistema inmunitario para que cree anticuerpos, los cuales luchan contra las enfermedades. \nLos antígenos en las vacunas provienen de los microbios mismos; sin embargo, están debilitados o muertos, por…
6	Calendario de vacunas	ES	¿Por qué la vacunación comienza a una edad tan temprana?	El calendario recomendado protege a los bebés y a los niños al proveerles inmunidad a una edad temprana, antes de que entren en contacto con enfermedades que pueden ser mortales. Los niños son vacunados desde muy pequeños porque son susceptibles a enfermedades a una edad temprana.
7	Calendario de vacunas	ES	Mi hijo está enfermo ahora. ¿Lo pueden vacunar igual?	Hable con el médico de su hijo, pero normalmente a los niños se los puede vacunar, aunque estén levemente enfermos, como con un resfriado, dolor de oído, fiebre baja o diarrea. Si el médico dice que está bien, su hijo puede ser vacunado igual.
8	Calendario de vacunas	ES	¿Qué opinan sobre retrasar algunas vacunas o seguir un calendario que no sea el estándar?	No se conoce ningún beneficio para los niños cuando se siguen calendarios que demoran las vacunas. Los bebés y los niños pequeños que siguen calendarios en los que se retrasan las fechas de vacunación o se dejan algunas afuera, están en riesgo de contraer enfermedades durante el lapso en que demore la vacunación.
9	Calendario de vacunas	ES	¿Qué tiene de malo retrasar algunas de las vacunas de mi bebé si planeo ponérselas todas en algún momento?	Los niños pequeños tienen el mayor riesgo de presentar un caso grave de enfermedad que podría requerir su hospitalización o causarle la muerte. Demorarse o espaciar las fechas de vacunación deja a su hijo desprotegido cuando más necesita la protección de las vacunas. Por ejemplo, enfermedades como la Hib o la enfermedad neumocócica casi siempre ocurren en los primeros 2 años de vida. Y algunas en…
10	Calendario de vacunas	ES	¿Tengo que vacunar a mi bebé según el calendario de vacunación si lo estoy amamantando?	Sí. Aun los niños que son amamantados necesitan ser protegidos con vacunas a las edades recomendadas. El sistema inmunitario no está totalmente desarrollado al nacer, lo cual hace que los recién nacidos tengan un mayor riesgo de contraer infecciones. \nLa leche materna provee una protección importante contra algunas infecciones a medida que el sistema inmunitario del bebé se está desarrollando. P…
11	Calendario de vacunas	ES	¿Puedo esperar para vacunar a mi bebé ya que no está en una guardería donde podría estar expuesto a enfermedades?	No, aun los niños pequeños que son cuidados en casa pueden estar expuestos a enfermedades prevenibles con vacunas; por eso es importante que reciban todas las vacunas a las edades recomendadas. Los niños pueden contraer estas enfermedades de muchas personas o lugares, incluso sus padres, hermanos, visitas que vengan a su casa, en áreas de juegos infantiles o aun en el supermercado. Más allá de qu…
12	Calendario de vacunas	ES	¿Puedo esperar a que mi hijo empiece a ir a la escuela para ponerlo al día con las vacunas?	No. Antes de entrar a la escuela, los niños pequeños pueden exponerse a enfermedades prevenibles con vacunas. Los niños menores de 5 años son especialmente vulnerables a las enfermedades debido a que su sistema inmunitario no ha desarrollado las defensas necesarias para luchar contra las infecciones.
13	Calendario de vacunas	ES	¿Por qué los adolescentes necesitan vacunas? Pensé que las vacunas eran solo para bebés y niños pequeños.	Las vacunas son recomendadas a lo largo de nuestras vidas para protegernos contra enfermedades graves. A medida que la protección contra las vacunas infantiles desaparece, los adolescentes necesitan vacunas que extiendan la protección. Los adolescentes también necesitan protección contra infecciones adicionales, antes de que aumente el riesgo de exposición.
14	Calendario de vacunas	ES	¿Por qué se necesitan tantas dosis de cada vacuna?	Recibir todas las dosis recomendadas de cada vacuna le proporciona a su hijo la mejor protección posible. Dependiendo de la vacuna, su hijo necesitará más de una dosis para que su cuerpo desarrolle una inmunidad lo suficientemente fuerte como para prevenir enfermedades, o para reforzar la inmunidad que va desapareciendo con el tiempo. Puede que su hijo también reciba más de una dosis para garanti…
15	Protección contra las enfermedades	ES	¿No tienen inmunidad natural los bebés?	Los bebés pueden recibir algún tipo de inmunidad (protección) temporal de la mamá durante las últimas semanas del embarazo, pero solamente contra las enfermedades a las que ella es inmune. Amamantar también puede proteger temporalmente a su bebé contra infecciones menores, como resfriados. Estos anticuerpos no duran mucho tiempo y dejan al bebé vulnerable a las enfermedades.
16	Protección contra las enfermedades	ES	¿No hemos eliminado la mayoría de estas enfermedades en este país?	Algunas enfermedades prevenibles con vacunas, como la tosferina (pertussis) y la varicela, continúan siendo comunes en los Estados Unidos. En cambio, otras enfermedades que las vacunas previenen ya no son comunes en este país gracias a ellas. Sin embargo, si dejamos de vacunar, los pocos casos que ocurren en los Estados Unidos podrían rápidamente pasar a ser decenas o centenares de miles de casos…

## Sheet: gptData-first3-codingMap
src	cdcQ	id	lang	surveyQ	surveyID	GPTansText
gpt	1	805255	EN	2	805255EN1	Yes, vaccines are safe. They go through rigorous testing processes and long-term studies for safety and effectiveness before they are approved for use. Any common side effects are usually mild and temporary. Serious side effects are very rare. Furthermore, vaccines are continuously monitored for safety even after they are approved. The benefits of vaccination in preventing serious illnesses far o…
cdc	1	901234	EN	3	901234EN1	Yes. Vaccines are very safe. The United States’ long-standing vaccine safety system ensures that vaccines are as safe as possible. Currently, the United States has the safest vaccine supply in its history. Millions of children safely receive vaccines each year. The most common side effects are very mild, such as pain or swelling at the injection site.
gpt	1	091306	EN	4	091306EN1	Yes, vaccines are safe. Each vaccine undergoes rigorous testing, first in the lab and among small groups of volunteers, then gradually among larger and larger groups of volunteers. These studies are designed to identify any possible side effects or reactions. Most side effects are minor, like soreness at the injection site or mild fever. Once a vaccine is approved, safety monitoring continues. Me…
gpt	1	792612	EN	5	792612EN1	Yes, vaccines are safe. They are thoroughly tested before being approved for use and continuously monitored for safety. Side effects are usually mild and go away on their own. Serious side effects are rare. The benefits of getting vaccinated far outweigh the risks. Vaccines have saved countless lives and prevented serious diseases and complications.
gpt	2	196131	EN	11	196131EN2	Benefits of Vaccines: . Prevent Serious Illness: Vaccines protect against a number of serious and potentially deadly diseases, including measles, mumps, rubella, polio, tetanus, diphtheria, and pertussis. . Save Lives: Globally, vaccination saves between - million lives every year, according to the World Health Organization. . Herd Immunity: When a high enough percentage of a population is vaccin…
cdc	2	395073	EN	12	395073EN2	Vaccines can prevent infectious diseases that once killed or harmed many infants, children, and adults. Without vaccines, your child is at risk for getting seriously ill and suffering pain, disability, and even death from diseases like measles and whooping cough. The main risks associated with getting vaccines are side effects, which are almost always mild (redness and swelling at the injection s…
gpt	2	076588	EN	13	076588EN2	Benefits: . Prevention of serious diseases - Vaccines can protect your child from many serious diseases like measles, polio, tetanus, diphtheria, and pertussis (whooping cough). . Savings on medical costs - Health care for serious diseases can be expensive. Vaccination can save money in the long run by preventing such diseases. . Protecting others - Some people cannot be vaccinated due to health …
gpt	2	052536	EN	14	052536EN2	Benefits: . Protection from severe diseases: Vaccines protect children from many severe and potentially deadly diseases, such as measles, mumps, polio, and whooping cough. . Prevention of outbreaks: Vaccines can help prevent disease outbreaks by providing herd immunity. This is especially important for the protection of individuals who cannot receive vaccinations due to health reasons. . Cost-eff…
gpt	3	471531	EN	20	471531EN3	Numerous studies have debunked the myth that vaccines cause autism. Organizations like the Centers for Disease Control and Prevention (CDC) and the World Health Organization (WHO), as well as scientific studies in respected medical journals, state clearly that there is no credible link between vaccines and autism. The initial study that sparked this concern has been thoroughly discredited and ret…
cdc	3	504024	EN	21	504024EN3	No. Scientific studies and reviews continue to show no relationship between vaccines and autism. Please see the CDC vaccine safety website for more information on autism and vaccines.
gpt	3	946186	EN	22	946186EN3	Numerous studies have found no link between vaccines and autism. The idea that vaccines might cause autism started from a small study in that has since been discredited and retracted. Large scientific studies involving hundreds of thousands of people worldwide have found vaccines to be safe and not associated with autism.
gpt	3	186416	EN	23	186416EN3	No, there is no scientific evidence to support a link between vaccines and autism. Numerous studies have investigated this theory and have consistently found no association between vaccinations, including the measles, mumps, and rubella (MMR) vaccine, and the development of autism. In fact, the study that initially proposed a connection between vaccines and autism has been debunked and retracted …
gpt	4	256302	EN	29	256302EN4	Most vaccines are safe and have mild side effects if any. Common side effects can include: . Soreness, swelling, or redness where the shot was given . Fever . Rash . Fatigue . Headache . Muscle or joint pain . Fussiness or irritability (in children) It's important to remember that these side effects are usually temporary and go away on their own. Severe reactions to vaccines are rare. The benefit…
cdc	4	765114	EN	30	765114EN4	Vaccines, like any medication, may cause some side effects. Most of these side effects are very minor, like soreness where the shot was given, fussiness, or a low-grade fever. These side effects typically only last a couple of days and are treatable. For example, you can apply a cool, wet washcloth on the sore area to ease discomfort.
gpt	4	970398	EN	31	970398EN4	Common side effects of vaccines are usually mild and go away on their own. They might include: . Pain, swelling, or redness at the injection site. . Mild fever. . Fatigue or feeling unwell. . Headache. . Muscle or joint pain. . Chills or feeling shivery. . Fussiness in infants. . Mild rash. . Appetite changes. Severe side effects are very rare but they can occur. These may include severe allergic…
gpt	4	403606	EN	32	403606EN4	Common side effects of vaccines are usually mild and go away on their own. They might include: . Pain, redness, or swelling where the shot was given. . Mild fever. . Shivering or feeling very cold. . Tiredness or feeling fatigued. . Headache. . Muscle or joint pain. . Nausea or vomiting. More serious side effects are rare, but they can occur. They may include severe allergic reactions. However, t…
gpt	5	683165	EN	38	683165EN5	No, vaccines do not overload your baby's immune system. Even newborns have the ability to respond to a large number of vaccines concurrently. Your baby's immune system is capable of recognizing millions of different viruses and bacteria every day. The tiny amount of dead or inactivated bacteria or virus, or pieces of them in each vaccine is just a tiny fraction of what their system manages regula…
cdc	5	264563	EN	39	264563EN5	Vaccines do not overload the immune system. Every day, a healthy baby’s immune system successfully fights off thousands of germs. Antigens are parts of germs that cause the body’s immune system to go to work to build antibodies, which fight off diseases. \nThe antigens in vaccines come from the germs themselves, but the germs are weakened or killed so they cannot cause serious illness. Even if ba…
gpt	5	837642	EN	40	837642EN5	No, vaccines do not overload the baby's immune system. Even newborns have the ability to respond to a large number of vaccines simultaneously. From the moment babies are born, they are exposed to numerous bacteria and viruses on a daily basis. Eating food introduces new bacteria into the body; numerous bacteria live in the mouth and nose; and an infant places his hands or other objects in his mou…
gpt	5	919955	EN	41	919955EN5	No, vaccines do not overload a baby's immune system. In fact, they help to strengthen it. A baby's immune system is designed to be able to handle numerous immune challenges from the moment they are born. From birth, babies are exposed to hundreds of germs and their immune system fights them off. Vaccines introduce a small number of inactivated or attenuated bacteria or viruses into the body to st…
gpt	6	041435	EN	47	041435EN6	Many vaccine-preventable diseases can strike at an early age. For instance, diseases like whooping cough (pertussis) and Hib disease can be very serious or even deadly in infants, especially those younger than months old. By having your infant vaccinated, you give them the best protection possible from these diseases. Further, vaccines don't just provide protection from specific diseases. They al…
cdc	6	316540	EN	48	316540EN6	The recommended schedule protects infants and children by providing protection early in life, before they come into contact with life-threatening diseases. Children receive vaccinations early because they are susceptible to diseases at a young age.
gpt	6	013716	EN	49	013716EN6	Vaccines start early because many serious diseases can affect young babies. The recommended vaccine schedule is designed to protect infants and children by providing immunity early in life, before they are exposed to potentially life-threatening diseases. The schedule is based on when the vaccines will be most effective, the risk of disease exposure, the potential severity of the diseases, and ho…
gpt	6	038629	EN	50	038629EN6	Vaccines start early in life to protect children before they are exposed to life-threatening diseases. Infants are susceptible to infections due to their developing immune systems. Vaccinations at an early age are very effective in preventing these risks. Besides, the vaccines follow a sequence that has been scientifically tested to be safe and work well in babies' immune systems. For instance, t…
gpt	7	720043	EN	56	720043EN7	Generally, it's considered safe to get vaccines when a child has a mild illness like a cold, cough or low-grade fever. However, if your child is severely ill, it's advisable to postpone vaccinations until she has recovered. Be sure to consult with their healthcare provider to make an informed decision.
cdc	7	491389	EN	57	491389EN7	Talk with your child’s doctor, but children can usually get vaccinated even if they have a mild illness like a cold, earache, mild fever, or diarrhea. If the doctor says it is okay, your child can still get vaccinated.
gpt	7	491837	EN	58	491837EN7	While it's generally safe to vaccinate a child who has a mild illness, such as a cold, it's best to wait if your child is moderately or severely ill. You should discuss your child's health status with your child's healthcare provider to make the best decision.
gpt	7	464366	EN	59	464366EN7	It depends on the severity and type of illness. If your child has a minor illness such as a cold, it's usually safe to proceed with vaccination. However, if your child has a moderate or severe illness, it might be best to postpone vaccinations until they've recovered. You should always consult your healthcare provider for advice tailored to your child's specific situation.
gpt	8	444138	EN	65	444138EN8	The Centers for Disease Control and Prevention (CDC), the American Academy of Pediatrics, and a vast majority of healthcare providers recommend following the standard vaccine schedule. Vaccines are scheduled at specific intervals to provide protection to children when they are most at risk for disease and when their bodies are most likely to generate an effective immune response. Delaying vaccine…
cdc	8	210600	EN	66	210600EN8	Children do not receive any known benefits from following schedules that delay vaccines. Infants and young children who follow immunization schedules that spread out or leave out shots are at risk of developing diseases during the time you delay their shots.
gpt	8	849486	EN	67	849486EN8	The recommended schedule is designed to protect infants and children by providing immunity early in life, before they come into contact with life-threatening diseases. The schedule is based on the best scientific information available and is approved by medical organizations, like the American Academy of Pediatrics and the Centers for Disease Control and Prevention. Delaying vaccines can leave ch…
gpt	8	935992	EN	68	935992EN8	The Centers for Disease Control and Prevention (CDC) and American Academy of Pediatrics (AAP) do not recommend delaying vaccines or following a non-standard schedule. The recommended schedule is designed to protect infants and children by providing immunity early in life, before they are exposed to potentially life-threatening diseases. Deviating from this schedule could put your child at risk. H…
gpt	9	223158	EN	74	223158EN9	Delaying vaccines may leave your child vulnerable to diseases during the time gap. The recommended vaccine schedule is designed not only to ensure children are protected as soon as possible, but also to align with key developmental periods when children's immune responses are most capable of developing immunity to various diseases. Delaying certain vaccines can deviate from this timing, potential…
cdc	9	657562	EN	75	657562EN9	Young children have the highest risk of having a serious case of disease that could cause hospitalization or death. Delaying or spreading out vaccine doses leaves your child unprotected during the time when they need vaccine protection the most. For example, diseases such as Hib or pneumococcus almost always occur in the first 2 years of a baby’s life. And some diseases, like hepatitis B and whoo…
gpt	9	862578	EN	76	862578EN9	The recommended vaccine schedule is based on extensive research and testing to determine when the vaccines will be most effective for children. Delays or disregarding the schedule can leave children vulnerable to diseases during the time they are not vaccinated. Some diseases, like whooping cough and Hib, can be life-threatening for infants. It's better to protect them soonest than waiting there …
gpt	9	262662	EN	77	262662EN9	The recommended vaccine schedule is designed to provide protection to children when they are most at risk. Many diseases targeted by vaccines can be particularly harmful or even fatal to very young children. Delaying vaccines could leave your child vulnerable to these illnesses in the period before vaccination. Additionally, the schedule is designed to take advantage of the natural boosting of im…
gpt	10	247977	EN	83	247977EN10	Yes, even if you are breastfeeding, it's recommended to vaccinate your baby according to the regular immunization schedule. Breast milk provides excellent nutrition and some immune support for the baby, but it does not protect against all diseases. Vaccines are specifically designed to stimulate the baby's own immune system to protect them from certain diseases.
cdc	10	637491	EN	84	637491EN10	Yes, even breastfed babies need to be protected with vaccines at the recommended ages. The immune system is not fully developed at birth, which puts newborns at greater risk for infections. \nBreast milk provides important protection from some infections as your baby’s immune system is developing. For example, babies who are breastfed have a lower risk of ear infections, respiratory tract infecti…
gpt	10	036999	EN	85	036999EN10	Yes, breastfeeding does not interfere with the vaccination schedule. In fact, breastfeeding can even enhance the vaccine's effects because breast milk contains antibodies and other immune factors that can help protect your baby against some illnesses. Thus, you should continue to vaccinate your baby according to the recommended schedule. Consult your pediatrician if you have any specific concerns.
gpt	10	529659	EN	86	529659EN10	Yes, even if you are breastfeeding, it is still necessary to vaccinate your baby according to the recommended schedule. While breastfeeding does provide some immunity to babies, it does not protect against all diseases that vaccines can. Breast milk provides the best nutrition for babies and boosts their immune systems to fight off certain infections but it's not a replacement for vaccination.
gpt	11	961111	EN	92	961111EN11	While it's true that children in child care or school settings are exposed to a greater variety of infections, waiting to vaccinate your baby can leave them vulnerable to serious disease. Vaccinations are designed to protect your baby before they're likely to be exposed to certain illnesses. For example, the vaccine for whooping cough (pertussis) is given at months because babies are at most risk…
cdc	11	352798	EN	93	352798EN11	No, even young children who are cared for at home can be exposed to vaccine preventable diseases, so it’s important for them to get all their vaccines at the recommended ages. Children can catch these illnesses from any number of people or places, including from parents, brothers or sisters, visitors to their home, on playgrounds or even at the grocery store. Regardless of whether your baby is ca…
gpt	11	417715	EN	94	417715EN11	It's recommended not to delay vaccinations even if your baby isn't in child care. This is because the diseases vaccines protect against can spread at any place, not just child care centres. Moreover, some of these diseases can be life-threatening, especially in children under the age of 2. Vaccinating according to the recommended schedule helps provide immunity before children are likely to be ex…
gpt	11	869334	EN	95	869334EN11	While it is true that child care can increase the opportunity for exposure to certain diseases, it’s important to remember that babies and young children can also be exposed to these same diseases at the grocery store, at the park, or even when a relative comes to visit. It's also important to note that some vaccines offer protection against diseases that are most severe in infants and young chil…
gpt	12	754825	EN	101	754825EN12	While it is technically possible to wait until school age to catch up on vaccinations, it's not advised. Immunization schedules are designed to protect children when they are most vulnerable to specific diseases. Delaying vaccinations can leave your child unprotected during critical periods of development. Additionally, some schools require proof of certain immunizations before enrollment. You sh…
cdc	12	697702	EN	102	697702EN12	No. Before entering school, young children can be exposed to vaccine-preventable diseases. Children under age 5 are especially susceptible to diseases because their immune systems have not built up the necessary defenses to fight infection.
gpt	12	014697	EN	103	014697EN12	It's generally recommended not to delay immunizations because vaccines protect your child from various serious illnesses that are most dangerous to children of younger age. The vaccine schedule is specifically designed to protect children when they are most at risk. Therefore, waiting till your child attends school could put your child at an unnecessary risk. Nonetheless, if your child has missed…
gpt	12	983938	EN	104	983938EN12	While it is theoretically possible to catch up on immunizations later, it is not recommended. Vaccines are scheduled for specific ages and intervals to provide the best protection as early in life as possible, given that infants and young children are particularly susceptible to many serious diseases. Waiting can put your child at unnecessary risk. Additionally, some vaccines require multiple dos…
gpt	13	889875	EN	110	889875EN13	Adolescents need vaccines for several reasons: . Boosted Immunity: Some vaccines need to be administered during adolescence to boost the immunity that children have developed from vaccines given earlier in childhood. . Protection Against New Diseases: As children grow, they may be exposed to different diseases not covered by their childhood immunizations. Therefore, new vaccines may be needed to …
cdc	13	102125	EN	111	102125EN13	Vaccines are recommended throughout our lives to protect against serious diseases. As protection from childhood vaccines wears off, adolescents need vaccines that will extend protection. Adolescents need protection from additional infections as well, before the risk of exposure increases.
gpt	13	871897	EN	112	871897EN13	Adolescents need vaccines for a few reasons. Firstly, some vaccines received in childhood gradually wear off over time that necessitate a booster shot during adolescence. Secondly, teenagers are at a higher risk for certain diseases like meningitis and HPV, therefore vaccines will help protect them from such diseases. Vaccines also keep the population as a whole healthier by contributing to herd …
gpt	13	820165	EN	113	820165EN13	Adolescents need vaccines for several reasons: . Protection From Adult Diseases: Some vaccines like HPV (Human papillomavirus) and Hepatitis B are highly recommended during adolescence because it helps protect them from diseases they may be exposed to in adulthood. . Booster Doses: Certain vaccines given in childhood may decrease over time, thus booster doses may be required during adolescent yea…
gpt	14	222184	EN	119	222184EN14	Multiple doses are needed for each vaccine to ensure full and effective protection. The first dose usually helps the immune system recognize the disease, but may not completely prevent it. The subsequent doses are to "boost" the immunity, increasing the body's resilience against the disease by strengthening the immune response. This is because certain vaccines, like the ones for diseases such as …
cdc	14	717058	EN	120	717058EN14	Getting every recommended dose of each vaccine provides your child with the best protection possible. Depending on the vaccine, your child will need more than one dose to build high enough immunity to help prevent disease or to boost immunity that fades over time. Your child may also receive more than one dose to make sure they are protected if they did not get immunity from a first dose, or to p…
gpt	14	782832	EN	121	782832EN14	Multiple doses of a vaccine are often needed to ensure full and complete immunization. The first dose of a vaccine serves to introduce the immune system to the disease and begin building defenses. However, this first dose may not fully stimulate the immune system, particularly in infants and young children. The subsequent doses further stimulate the immune system, boosting its response and helpin…
gpt	14	717643	EN	122	717643EN14	Multiple doses of a vaccine are often needed to ensure full immunization. The first dose usually "primes" the immune system, while subsequent doses further stimulate the immune system to produce the necessary response for long-term protection. Some vaccines, like those for measles and chickenpox, require more than one dose to create a stronger and long-lasting immunity. Plus, some vaccines, like …
gpt	15	837207	EN	128	837207EN15	Infants do have some natural immunity which they receive from their mother in the womb and through breastfeeding. This immunity is limited and temporary, lasting only a few weeks to months. Vaccination complements this immunity by providing additional protection against certain diseases that the infant is likely to encounter. This is especially important since infants and young children often hav…
cdc	15	695372	EN	129	695372EN15	Babies may get some temporary protection from mom during the last few weeks of pregnancy, but only for diseases to which mom is immune. Breastfeeding may also protect your baby temporarily from minor infections, like colds. These antibodies do not last long, leaving your baby vulnerable to disease.
gpt	15	930202	EN	130	930202EN15	Infants do have some natural immunity which they acquire from their mother during pregnancy and breastfeeding. However, this immunity is temporary and only for diseases the mother has immunity from. For many serious conditions, infants would not have natural immunity. Thus, they depend on vaccinations to strengthen their immune system.
gpt	15	327599	EN	131	327599EN15	Babies do have some temporary immunity at birth, which they inherit from their mothers, especially if breastfed, as breast milk contains additional antibodies. This natural immunity diminishes within the first year of life. Vaccinations are meant to create a longer-lasting immunity by stimulating the body to create its own antibodies against various diseases.
gpt	16	808654	EN	137	808654EN16	Yes, due to successful vaccination programs, many diseases are now very rare in countries with robust healthcare systems. However, these diseases have not been completely eradicated worldwide. If we were to stop vaccinating, these diseases could quickly return, resulting in major outbreaks. Vaccines not only protect your child, but also help avoid the resurgence of these illnesses.
cdc	16	227072	EN	138	227072EN16	Some vaccine-preventable diseases, like pertussis (whooping cough) and chickenpox, remain common in the United States. On the other hand, other diseases vaccines prevent are no longer common in this country because of vaccines. If we stopped vaccinating, the few cases we have in the United States could very quickly become tens or hundreds of thousands of cases. Even though many serious vaccine-pr…
gpt	16	278264	EN	139	278264EN16	Yes, thanks to vaccines many of these diseases have significantly decreased or are nearly nonexistent in many developed countries. However, they have not been completely eradicated worldwide. For instance, measles still circulates in many parts of the world and can be easily brought into the U.S. Therefore, vaccination is still necessary to prevent outbreaks and protect those who can't be vaccina…
gpt	16	998163	EN	140	998163EN16	While it's true that many of the diseases we vaccinate against are now rare in countries like the United States, they haven't been completely eradicated worldwide. For instance, measles, mumps, polio etc. still exist in some parts of the world. Unvaccinated travelers can bring these diseases into the country, putting those who are not vaccinated at risk. Also, vaccinations help to keep these dise…
gpt	1	437581	ES	6	437581ES1	Sí, las vacunas son muy seguras. Los beneficios de vacunarse superan con creces los posibles efectos secundarios. Las vacunas se someten a pruebas cuidadosas y rigurosas durante años antes de ser aprobadas. Además, una vez aprobadas, continúan siendo supervisadas de cerca por las autoridades médicas y de salud para garantizar su seguridad. Es posible que algunas personas experimenten efectos secu…
gpt	1	992796	ES	7	992796ES1	Sí, las vacunas son seguras. Antes de que una vacuna se apruebe para uso público, pasa por rigurosas pruebas y revisiones para asegurar su seguridad y eficacia. Los efectos secundarios son generalmente leves y temporales, como dolor o hinchazón en el lugar de la inyección o fiebre leve. Los casos graves de reacciones adversas son extremadamente raros. Las vacunas han salvado millones de vidas y s…
cdc	1	941693	ES	8	941693ES1	Sí. Las vacunas son seguras. El sistema de seguridad de vacunas de los Estados Unidos, que tiene una larga trayectoria, garantiza que las vacunas sean lo más seguras posible. En la actualidad, los Estados Unidos cuentan con el suministro de vacunas más seguras de su historia. Cada año se vacuna de forma segura a millones de niños. Los efectos secundarios más comunes son normalmente muy leves, com…
gpt	1	077536	ES	9	077536ES1	Sí, las vacunas son seguras. Pasan por rigurosos procesos de revisión y pruebas antes de ser aprobadas para su uso. Los efectos secundarios son generalmente leves y temporales, como un brazo dolorido o fiebre baja. Los eventos adversos graves son muy raros. Los beneficios de la vacunación en términos de prevención de enfermedades graves superan ampliamente los riesgos de los efectos secundarios.
gpt	2	365178	ES	15	365178ES2	Las vacunas han sido un componente crucial de la salud pública durante décadas y han prevenido innumerables casos de enfermedades graves y muertes. Sin embargo, como cualquier otro medicamento, las vacunas pueden tener efectos secundarios y riesgos, aunque son muy bajos comparados con los beneficios. Beneficios de las vacunas: . Prevención de enfermedades: Las vacunas estimulan el sistema inmunol…
gpt	2	283595	ES	16	283595ES2	Las vacunas ofrecen una serie de beneficios y algunos riesgos potenciales. Beneficios: . Prevención de enfermedades graves: Las vacunas protegen contra enfermedades peligrosas y potencialmente mortales. . Inmunidad colectiva: Cuando la mayoría de las personas están vacunadas, toda la comunidad está mejor protegida, incluso las personas que no pueden recibir ciertas vacunas debido a la edad, enfer…
cdc	2	158778	ES	17	158778ES2	Las vacunas pueden prevenir enfermedades infecciosas que antes causaban la muerte o hacían daño a muchos bebés, niños y adultos. Sin las vacunas, su hijo queda expuesto al riesgo de enfermarse gravemente y sufrir dolor, discapacidad e incluso la muerte por enfermedades como el sarampión y la tosferina. Los riesgos principales asociados a las vacunas son los efectos secundarios, los cuales casi si…
gpt	2	940816	ES	18	940816ES2	Beneficios: . Prevención de enfermedades graves: Las vacunas protegen a los niños de muchas enfermedades graves y potencialmente mortales como el sarampión, la polio, y la difteria. En muchas ocasiones, aunque no previenen la enfermedad por completo, pueden hacer que sea menos grave. . Inmunidad colectiva: Cuando suficientes individuos están vacunados en una comunidad, se crea una inmunidad colec…
gpt	3	692297	ES	24	692297ES3	No, no existe ninguna evidencia científica que vincule las vacunas con el autismo. Este mito se basa en un estudio de que ha sido completamente desacreditado debido a graves errores metodológicos y conflictos de interés éticos de su autor, ya que este estudio fake fue financiado por abogados que estaban demandando a las compañías de vacunas. Posteriormente, numerosos estudios a gran escala han de…
gpt	3	382685	ES	25	382685ES3	Numerosos estudios han examinado si existe alguna conexión entre las vacunas y el autismo, y la abrumadora conclusión científica es que no existe ninguna relación. Este mito surgió de un estudio publicado en que ha sido ampliamente desacreditado por ser fraudulentamente producido y por tener defectos de investigación críticos. En , la revista que publicó el estudio, The Lancet, se retractó oficia…
cdc	3	904842	ES	26	904842ES3	No. Los estudios científicos y las revisiones continúan mostrando que no hay una relación entre las vacunas y el autismo. Consulte el sitio web de seguridad de las vacunas de los CDC para obtener más información sobre el autismo y las vacunas.
gpt	3	762313	ES	27	762313ES3	Numerosos estudios han investigado este tema y descubrieron que no hay ninguna conexión entre las vacunas y el autismo. La preocupación comenzó con un estudio de que desde entonces ha sido completamente desacreditado debido a serias fallas éticas y metodológicas. Tanto los Centros para el Control y la Prevención de Enfermedades (CDC) como la Organización Mundial de la Salud (OMS) afirman que no h…
gpt	4	918985	ES	33	918985ES4	Las vacunas, como cualquier otro medicamento, pueden tener efectos secundarios. Sin embargo, en la mayoría de los casos, estos son leves y temporales. Los efectos secundarios más comunes de las vacunas son: . Dolor, hinchazón o enrojecimiento en el lugar donde se aplicó la inyección. . Fiebre leve. . Malestar o cansancio. . Dolores de cabeza o cuerpo. Estos efectos secundarios generalmente desapa…
gpt	4	614351	ES	34	614351ES4	Las vacunas, como cualquier medicamento, pueden tener efectos secundarios, aunque la mayoría son leves y temporales. Los efectos secundarios más comunes incluyen: . Dolor, hinchazón o enrojecimiento en el sitio de la inyección. . Fiebre leve. . Fatiga. . Dolores de cabeza. . Molestia o pérdida de apetito. En el caso de algunas vacunas, pueden surgir efectos secundarios más graves, pero estos caso…
cdc	4	424732	ES	35	424732ES4	Las vacunas, al igual que cualquier otro medicamento, pueden causar algunos efectos secundarios. La mayoría de estos efectos secundarios son muy leves, como dolor en el lugar de la inyección, irritabilidad o fiebre baja. Suelen durar solo un par de días y se pueden tratar. Por ejemplo, puede colocar una toallita húmeda y fresca sobre el área adolorida para aliviar las molestias.
gpt	4	200774	ES	36	200774ES4	Los efectos secundarios de las vacunas pueden variar dependiendo del tipo de vacuna. Sin embargo, la mayoría de las vacunas comparten algunos efectos secundarios comunes que generalmente son leves y temporales. Estos pueden incluir: . Dolor, hinchazón y/o enrojecimiento en el lugar de la inyección. . Fiebre baja. . Irritabilidad o cambios de humor en los niños. . Malestar o sensación de cansancio…
gpt	5	596472	ES	42	596472ES5	No, las vacunas no sobrecargan el sistema inmunitario de tu bebé. El sistema inmunológico de los bebés es capaz de manejar una gran cantidad de antígenos (sustancias que provocan una respuesta inmunitaria). Desde el nacimiento, los bebés entran en contacto con numerosos antígenos todos los días a través de la comida, la suciedad, y las infecciones, y su sistema inmunológico es capaz de manejarlo.…
gpt	5	990075	ES	43	990075ES5	No, las vacunas no sobrecargan el sistema inmunitario de un bebé. Los bebés tienen un sistema inmunológico increíblemente fuerte y versátil. Según la Organización Mundial de la Salud, incluso un bebé de un día de edad podría teóricamente responder a , vacunas a la vez. En la práctica, las vacunas que recibe su bebé son solo una pequeña proporción de las bacterias y virus con los que su sistema in…
cdc	5	400316	ES	44	400316ES5	Las vacunas no sobrecargan el sistema inmunitario. Cada día, el sistema inmunitario de los bebés sanos combate con éxito miles de microbios. Los antígenos son partes de los microbios que activan al sistema inmunitario para que cree anticuerpos, los cuales luchan contra las enfermedades. \nLos antígenos en las vacunas provienen de los microbios mismos; sin embargo, están debilitados o muertos, por…
gpt	5	495862	ES	45	495862ES5	No, las vacunas no sobrecargan el sistema inmunitario del bebé. De hecho, desde la concepción hasta la edad adulta, nuestro sistema inmunológico se enfrenta y responde a miles de gérmenes a diario. Las vacunas contienen solo una pequeña cantidad de gérmenes inactivos o debilitados, que no son suficientes para sobrecargar el sistema inmunológico. Las vacunas están diseñadas para ayudar al sistema …
gpt	6	353261	ES	51	353261ES6	Las vacunaciones comienzan a una edad temprana para proteger a los niños de enfermedades que pueden ser muy peligrosas para ellos en su etapa más vulnerables. Muchas de estas enfermedades pueden causar complicaciones graves o incluso ser mortales, especialmente en niños pequeños. Vacunar a los niños a una edad temprana permite que su sistema inmunológico cree anticuerpos contra estas enfermedades…
gpt	6	241625	ES	52	241625ES6	Las vacunas comienzan a una edad temprana para proteger a los niños de enfermedades graves que pueden ocurrir en la infancia. Los recién nacidos y los niños pequeños tienen sistemas inmunológicos que aún se están desarrollando, lo que los hace más vulnerables a las infecciones. Las vacunas contienen versiones debilitadas o inactivadas de virus y bacterias, lo que ayuda a su sistema inmunológico a…
cdc	6	570096	ES	53	570096ES6	El calendario recomendado protege a los bebés y a los niños al proveerles inmunidad a una edad temprana, antes de que entren en contacto con enfermedades que pueden ser mortales. Los niños son vacunados desde muy pequeños porque son susceptibles a enfermedades a una edad temprana.
gpt	6	110419	ES	54	110419ES6	La vacunación comienza a una edad temprana para proteger a los niños de ciertas enfermedades que pueden ser peligrosas en las primeras etapas de la vida. Los recién nacidos están protegidos al principio por los anticuerpos que reciben de sus madres durante el embarazo, pero esta protección disminuye con el tiempo. La vacunación sigue un programa específico para garantizar que los niños estén prot…
gpt	7	143774	ES	60	143774ES7	Depende del tipo y la gravedad de la enfermedad. Por lo general, si tu hijo tiene una enfermedad leve, como un resfriado, todavía puede recibir la vacuna. Sin embargo, si tu hijo tiene una fiebre alta o una enfermedad más grave, es posible que el médico recomiende esperar hasta que se recupere. Siempre es mejor consultar a tu proveedor de atención médica para obtener asesoramiento específico para…
gpt	7	524126	ES	61	524126ES7	Depende de la gravedad de la enfermedad. Si tu hijo solo tiene una enfermedad leve, como un resfriado común o fiebre baja, generalmente puede ser vacunado. Sin embargo, si la enfermedad es más grave o el niño está hospitalizado, puede que no sea el mejor momento para administrar una vacuna. Siempre debe consultar a su médico o profesional de la salud para tomar las mejores decisiones posibles par…
cdc	7	956751	ES	62	956751ES7	Hable con el médico de su hijo, pero normalmente a los niños se los puede vacunar, aunque estén levemente enfermos, como con un resfriado, dolor de oído, fiebre baja o diarrea. Si el médico dice que está bien, su hijo puede ser vacunado igual.
gpt	7	367225	ES	63	367225ES7	En general, suele ser seguro vacunar a los niños con una enfermedad leve. Sin embargo, si tu hijo tiene una enfermedad grave o una fiebre alta, podría ser mejor posponer la vacuna hasta que mejore. Es importante que consultes a su pediatra para tomar la decisión correcta en este caso.
gpt	8	929296	ES	69	929296ES8	Aunque algunos padres podrían estar considerando retrasar algunas vacunas o seguir un calendario que no sea el estándar, los expertos en salud advierten que esto puede poner a los niños en riesgo. Las fechas y edades recomendadas para las vacunas están diseñadas para proteger a los niños lo más rápido y efectivamente posible. Retrasar las vacunas puede poner a los niños en riesgo de contraer enfe…
gpt	8	279266	ES	70	279266ES8	La mayoría de los profesionales de la salud recomiendan encarecidamente seguir el calendario de vacunación estándar. Esto se debe a que este calendario ha sido investigado y desarrollado para proporcionar la máxima protección a los niños en el momento más oportuno posible. Retrasar las vacunas puede dejar a los niños vulnerables a las enfermedades durante más tiempo de lo necesario. Adicionalment…
cdc	8	280908	ES	71	280908ES8	No se conoce ningún beneficio para los niños cuando se siguen calendarios que demoran las vacunas. Los bebés y los niños pequeños que siguen calendarios en los que se retrasan las fechas de vacunación o se dejan algunas afuera, están en riesgo de contraer enfermedades durante el lapso en que demore la vacunación.
gpt	8	484104	ES	72	484104ES8	El Centro para el Control y la Prevención de Enfermedades (CDC, por sus siglas en inglés) y la Academia Americana de Pediatría (AAP, por sus siglas en inglés) recomiendan encarecidamente seguir el calendario de vacunación estándar para proteger a los niños contra una variedad de enfermedades graves. Retrasar o cambiar el horario de las vacunas puede poner en riesgo la salud del niño. Existe un ca…
gpt	9	837046	ES	78	837046ES9	Retrasar las vacunas puede poner a su bebé en un mayor riesgo de contraer enfermedades que podrían haberse prevenido. El calendario de vacunas se ha diseñado y probado para ser seguro y eficaz en las edades recomendadas. Si las vacunas se retrasan, su hijo no tiene protección contra esas enfermedades hasta que se le aplican las vacunas. Algunas de las enfermedades que se pueden prevenir con las v…
gpt	9	640415	ES	79	640415ES9	Seguir el calendario de vacunación recomendado es muy importante por varias razones: . Protección Temprana: Muchas vacunas son programadas durante los primeros dos años de vida de un niño para protegerlo de enfermedades graves y potencialmente mortales a una edad temprana. . Inmunidad Efectiva: Los científicos determinan el cronograma de vacunación según cómo funciona el sistema inmunológico de u…
cdc	9	565669	ES	80	565669ES9	Los niños pequeños tienen el mayor riesgo de presentar un caso grave de enfermedad que podría requerir su hospitalización o causarle la muerte. Demorarse o espaciar las fechas de vacunación deja a su hijo desprotegido cuando más necesita la protección de las vacunas. Por ejemplo, enfermedades como la Hib o la enfermedad neumocócica casi siempre ocurren en los primeros 2 años de vida. Y algunas en…
gpt	9	996492	ES	81	996492ES9	Retrasar las vacunas puede poner a tu bebé en riesgo. Los calendarios de vacunación están diseñados no solo para administrar las vacunas lo más pronto posible, sino también para proteger a los niños cuando son más vulnerables a las enfermedades. Por ejemplo, los bebés son particularmente susceptibles a las enfermedades como la tos ferina y el Haemophilus influenzae tipo b (Hib), por lo que las va…
gpt	10	552573	ES	87	552573ES10	Sí, aún si estás amamantando a tu bebé, es importante seguir el calendario de vacunación recomendado. Si bien la leche materna proporciona cierta protección contra muchas enfermedades, no es suficiente para proteger a tu bebé de todas las enfermedades graves que las vacunas pueden prevenir. Además, algunas inmunizaciones, como la del rotavirus, se administran en las primeras etapas de vida cuando…
gpt	10	124316	ES	88	124316ES10	Sí, incluso si estás amamantando, es esencial seguir el calendario de vacunación recomendado por los profesionales de la salud. Aunque la lactancia materna puede proporcionar a tu bebé cierta protección contra algunas infecciones durante los primeros meses de vida, esta protección no es suficiente y no cubre todas las enfermedades peligrosas para las que las vacunas pueden protegerlo.
cdc	10	919938	ES	89	919938ES10	Sí. Aun los niños que son amamantados necesitan ser protegidos con vacunas a las edades recomendadas. El sistema inmunitario no está totalmente desarrollado al nacer, lo cual hace que los recién nacidos tengan un mayor riesgo de contraer infecciones. \nLa leche materna provee una protección importante contra algunas infecciones a medida que el sistema inmunitario del bebé se está desarrollando. P…
gpt	10	816844	ES	90	816844ES10	Sí, es importante seguir el calendario de vacunas incluso si estás amamantando a tu bebé. La lactancia materna puede ofrecer cierto grado de protección contra algunas infecciones, pero no protege contra todas las enfermedades para las que se vacuna. Las vacunas proporcionan la inmunidad específica necesaria para proteger a tu bebé de enfermedades graves.
gpt	11	825336	ES	96	825336ES11	Es importante saber que muchas de las enfermedades que las vacunas previenen pueden ser graves y pueden ser contraídas sin importar el entorno en el que se encuentre el niño. Por ejemplo, enfermedades como la tosferina y el sarampión se propagan por el aire, por lo que cualquiera puede ser infectado. Además, algunas vacunas requieren dosis múltiples para ser más efectivas, por lo que esperar para…
gpt	11	052156	ES	97	052156ES11	Es recomendable seguir el calendario de vacunas según lo previsto por los médicos o el departamento de salud local. Existen varias razones para esto: . Muchas de las enfermedades contra las que se vacunan los bebés aún circulan en la comunidad, por lo que los niños pueden estar expuestos sin necesidad de estar en una guardería. Por ejemplo, el tétanos está presente en el suelo y en el polvo, y el…
cdc	11	771445	ES	98	771445ES11	No, aun los niños pequeños que son cuidados en casa pueden estar expuestos a enfermedades prevenibles con vacunas; por eso es importante que reciban todas las vacunas a las edades recomendadas. Los niños pueden contraer estas enfermedades de muchas personas o lugares, incluso sus padres, hermanos, visitas que vengan a su casa, en áreas de juegos infantiles o aun en el supermercado. Más allá de qu…
gpt	11	409485	ES	99	409485ES11	Es comprensible que quieras proteger a tu bebé lo más posible. Sin embargo, retrasar las vacunas puede poner a tu bebé en mayor riesgo. Incluso si tu bebé no está en una guardería, todavía puede estar expuesto a enfermedades. Alrededor de nosotros, hay personas que están enfermas y no lo saben, y algunos virus y bacterias pueden permanecer vivos en superficies o en el aire durante mucho tiempo. A…
gpt	12	912511	ES	105	912511ES12	Aunque es posible esperar hasta que su hijo comience la escuela para ponerlo al día con las vacunas, los médicos no recomiendan esto. Las vacunas están diseñadas para proteger a los niños de enfermedades a las que podrían estar expuestos en cualquier momento, no solo en un ambiente escolar. Muchas de las enfermedades contra las que vacunamos pueden ser graves y potencialmente mortales, especialme…
gpt	12	684766	ES	106	684766ES12	Es mejor seguir el calendario de vacunas recomendado porque las dosis están programadas en una manera que proporciona protección cuando los niños son más vulnerables. Esperar a que su hijo empiece a la escuela para vacunarlo podría arriesgar su salud durante los primeros años de vida. Además, muchas escuelas requieren pruebas de ciertas vacunas antes de la matrícula.
cdc	12	578327	ES	107	578327ES12	No. Antes de entrar a la escuela, los niños pequeños pueden exponerse a enfermedades prevenibles con vacunas. Los niños menores de 5 años son especialmente vulnerables a las enfermedades debido a que su sistema inmunitario no ha desarrollado las defensas necesarias para luchar contra las infecciones.
gpt	12	635235	ES	108	635235ES12	Es aconsejable seguir el calendario de vacunas según lo recomiendan las autoridades de salud. Las vacunas están programadas de esta manera para brindar protección a los niños lo antes posible. Retrasar las vacunas puede dejar a los niños en riesgo de contraer enfermedades. Además, algunas escuelas pueden requerir pruebas de vacunación antes de permitir la inscripción.
gpt	13	674959	ES	114	674959ES13	Los adolescentes necesitan vacunas por varias razones. Primero, algunas de las vacunas que recibieron cuando eran niños pequeños pueden disminuir con el tiempo, por lo que necesitan refuerzos para mantener la protección. Segundo, a medida que crecen y cambian, corren riesgos para diferentes enfermedades. Por ejemplo, los adolescentes a menudo necesitan la vacuna contra el VPH (virus del papiloma …
gpt	13	941526	ES	115	941526ES13	Los adolescentes también necesitan vacunas debido a varias razones: . Protección continua: Algunas de las vacunas que los niños reciben cuando son pequeños pueden disminuir su efecto con el tiempo, por lo que se necesitan refuerzos durante la adolescencia. . Nuevas amenazas: Los adolescentes pueden estar en riesgo de contraer nuevas enfermedades a medida que envejecen y cambian sus comportamiento…
cdc	13	461011	ES	116	461011ES13	Las vacunas son recomendadas a lo largo de nuestras vidas para protegernos contra enfermedades graves. A medida que la protección contra las vacunas infantiles desaparece, los adolescentes necesitan vacunas que extiendan la protección. Los adolescentes también necesitan protección contra infecciones adicionales, antes de que aumente el riesgo de exposición.
gpt	13	350115	ES	117	350115ES13	Los adolescentes necesitan vacunas para varias razones. En primer lugar, la inmunidad que brindan algunas vacunas desde la infancia puede disminuir con el tiempo, por lo que se requieren vacunas de refuerzo durante los años adolescentes para continuar la protección. Además, los adolescentes pueden estar en riesgo de exposición a diferentes enfermedades en comparación con los niños más pequeños. P…
gpt	14	432474	ES	123	432474ES14	Las vacunas a menudo se administran en varias dosis porque pueden ser más efectivas de esa manera. El sistema inmunológico puede no responder suficientemente a la primera dosis de una vacuna, y las dosis adicionales ayudan a "reforzar" la respuesta inmunológica. Además, en algunos casos, la inmunidad a una enfermedad puede disminuir con el tiempo, por lo que pueden ser necesarias dosis de refuerz…
gpt	14	693978	ES	124	693978ES14	Algunas vacunas necesitan varias dosis para desarrollar una inmunidad completa. La primera dosis de una vacuna a menudo ayuda al sistema inmunológico a reconocer el patógeno, pero no siempre induce una respuesta inmunológica completa. Las dosis adicionales actúan para reforzar la respuesta inmunológica, asegurando que el cuerpo produzca suficientes células de memoria para reconocer y responder al…
cdc	14	726303	ES	125	726303ES14	Recibir todas las dosis recomendadas de cada vacuna le proporciona a su hijo la mejor protección posible. Dependiendo de la vacuna, su hijo necesitará más de una dosis para que su cuerpo desarrolle una inmunidad lo suficientemente fuerte como para prevenir enfermedades, o para reforzar la inmunidad que va desapareciendo con el tiempo. Puede que su hijo también reciba más de una dosis para garanti…
gpt	14	299839	ES	126	299839ES14	Las vacunas se administran en varias dosis para asegurar una protección completa y efectiva. Cuando un niño recibe la primera dosis, su sistema inmunológico genera una respuesta que produce anticuerpos para luchar contra esa enfermedad. Sin embargo, la mayoría de las vacunas necesitan dosis repetidas para asegurar que el sistema inmunológico tenga suficientes anticuerpos para protegerse a largo p…
gpt	15	686796	ES	132	686796ES15	Los bebés nacen con un cierto nivel de inmunidad que heredan de sus madres, pero esta inmunidad es temporal y solo puede ayudar a protegerlos contra ciertas enfermedades. Además, la cantidad y el tipo de inmunidad que un bebé puede recibir puede variar. Las vacunas ayudan a fortalecer la inmunidad del bebé y a protegerlo contra enfermedades específicas durante esta etapa crítica de crecimiento y …
gpt	15	858284	ES	133	858284ES15	Sí, los bebés nacen con un cierto grado de inmunidad natural que heredan de sus madres. Sin embargo, esta inmunidad solo dura unos meses. Además, no es efectiva contra todas las enfermedades. Por lo tanto, a pesar de esta inmunidad temporal, es importante comenzar las vacunaciones a una edad temprana para proteger a los bebés de enfermedades potencialmente graves. Las vacunas ayudan a desarrollar…
cdc	15	591767	ES	134	591767ES15	Los bebés pueden recibir algún tipo de inmunidad (protección) temporal de la mamá durante las últimas semanas del embarazo, pero solamente contra las enfermedades a las que ella es inmune. Amamantar también puede proteger temporalmente a su bebé contra infecciones menores, como resfriados. Estos anticuerpos no duran mucho tiempo y dejan al bebé vulnerable a las enfermedades.
gpt	15	191105	ES	135	191105ES15	Es cierto que los bebés obtienen alguna inmunidad (defensa contra algunas bacterias y virus) de la madre durante el último trimestre de embarazo, pero esta inmunidad es temporal y sólo contra los gérmenes a los que la madre ha sido expuesta. A diferencia de la inmunidad adquirida de forma natural o a través de las vacunas, esta inmunidad pasiva empieza a desvanecerse durante los primeros meses de…
gpt	16	949796	ES	141	949796ES16	Sí, gracias a las vacunas, hemos logrado eliminar o reducir significativamente muchas enfermedades en países desarrollados como sarampión, difteria, polio, entre otras. Sin embargo, aún existen algunos brotes de estas enfermedades en varias partes del mundo. Un niño no vacunado puede estar en riesgo si entra en contacto con una persona infectada. Además, algunas enfermedades como el tétanos, no s…
gpt	16	921718	ES	142	921718ES16	Sí, algunas enfermedades como la poliomielitis y la difteria se han eliminado en gran medida en muchos países gracias a las vacunas. Sin embargo, aún existen en otras partes del mundo. Por lo tanto, si no continuamos vacunando, estas enfermedades podrían regresar. Además, hay enfermedades como la gripe y el sarampión que todavía son comunes en muchos países, incluidos aquellos con altas tasas de …
cdc	16	804433	ES	143	804433ES16	Algunas enfermedades prevenibles con vacunas, como la tosferina (pertussis) y la varicela, continúan siendo comunes en los Estados Unidos. En cambio, otras enfermedades que las vacunas previenen ya no son comunes en este país gracias a ellas. Sin embargo, si dejamos de vacunar, los pocos casos que ocurren en los Estados Unidos podrían rápidamente pasar a ser decenas o centenares de miles de casos…
gpt	16	589562	ES	144	589562ES16	Sí, muchas de las enfermedades que solían ser muy comunes en los Estados Unidos, como la poliomielitis, la rubéola y el tétanos, ahora son raras gracias a las vacunas. Sin embargo, estas enfermedades aún existen en otras partes del mundo y pueden ser fácilmente importadas de nuevo a los Estados Unidos si las personas no están completamente vacunadas. Además, enfermedades como la tos ferina y el s…

## Sheet: codingDataReconciled
src	cdcQ	lang	surveyQ	surveyID	reviewer	misinfo	pmat_1	pmat_2	pmat_3	pmat_4	pmat_5	pmat_6	pmat_7	pmat_8	pmat_9	response_flag
gpt	1	EN	2	805255EN1	Melissa	1	1	1	1	1	1		1	1
cdc	1	EN	3	901234EN1	Melissa	1	1	1	1	1	1	1	1	1		1
gpt	1	EN	4	091306EN1	Melissa	1	1	0	1	1	0		1	1		1
gpt	1	EN	5	792612EN1	Melissa	1	1	1	1	1	1		1	1
gpt	1	ES	6	437581ES1	Melissa	1	1	1	1	1	1		1	1		1
gpt	1	ES	7	992796ES1	Melissa	1	1	1	1	1	1	1	1	1		1
cdc	1	ES	8	941693ES1	Melissa	1	1	1	1	1	1		1	1
gpt	1	ES	9	077536ES1	Melissa	1	1	1	1	1	1		1	1
gpt	2	EN	11	196131EN2	Melissa	2	1	1	1	1	1	1	1	1		1
cdc	2	EN	12	395073EN2	Melissa	1	1	1	1	1	1		1	0		1
gpt	2	EN	13	076588EN2	Melissa	1	1	1	1	1	1		1	1
gpt	2	EN	14	052536EN2	Melissa	1	1	1	0	0	1		1	1		1
gpt	2	ES	15	365178ES2	Melissa	1	1	1	0	1	1	1	1	1
gpt	2	ES	16	283595ES2	Melissa	1	1	1	1	1	1		1	1
cdc	2	ES	17	158778ES2	Melissa	1	1	1	1	1	1		1	1
gpt	2	ES	18	940816ES2	Melissa	1	1	1	0	1	1		1	1		1
gpt	3	EN	20	471531EN3	Melissa	1	1	1	1	1	1		1	1
cdc	3	EN	21	504024EN3	Melissa	1	1	1	1	1	1		1	1		1
gpt	3	EN	22	946186EN3	Melissa	1	1	1	1	1	1		1	1
gpt	3	EN	23	186416EN3	Melissa	1	1	1	1	1	1		1	1		1
gpt	3	ES	24	692297ES3	Melissa	1	1	1	0	1	1		1	1
gpt	3	ES	25	382685ES3	Melissa	1	1	1	0	1	1		1	1		1
cdc	3	ES	26	904842ES3	Melissa	1	1	1	1	1	1		1	1
gpt	3	ES	27	762313ES3	Melissa	1	1	1	1	1	1		1	1
gpt	4	EN	29	256302EN4	Melissa	1	1	1	1	1	1		1	1
cdc	4	EN	30	765114EN4	Melissa	1	1	1	1	1	0		1	1
gpt	4	EN	31	970398EN4	Melissa	1	1	1	1	1	1		1	1
gpt	4	EN	32	403606EN4	Melissa	1	1	1	1	1	1		1	1
gpt	4	ES	33	918985ES4	Melissa	1	1	1	1	1	1	1	1	1
gpt	4	ES	34	614351ES4	Melissa	1	1	1	0	1	1		1	1
cdc	4	ES	35	424732ES4	Melissa	1	1	1	1	1	1		1	1
gpt	4	ES	36	200774ES4	Melissa	1	1	1	1	0	1	1	1	1		1
gpt	5	EN	38	683165EN5	Melissa	1	1	1	1	1	1	1	1	1
cdc	5	EN	39	264563EN5	Melissa	1	1	1	1	1	1	1	1	1		1
gpt	5	EN	40	837642EN5	Melissa	1	1	0	1	1	1	1	1	1		1
gpt	5	EN	41	919955EN5	Melissa	1	1	1	1	1	1	1	1	1		1
gpt	5	ES	42	596472ES5	Melissa	1	1	1	1	1	1		1	1
gpt	5	ES	43	990075ES5	Melissa	1	1	1	1	1	1	1	1	1
cdc	5	ES	44	400316ES5	Melissa	1	1	0	0	1	1	1	1	1		1
gpt	5	ES	45	495862ES5	Melissa	1	1	1	1	1	1	1	1	1
gpt	6	EN	47	041435EN6	Melissa	2	1	1	0	0	1	1	1	1		1
cdc	6	EN	48	316540EN6	Melissa	1	1	1	1	1	1		1	1
gpt	6	EN	49	013716EN6	Melissa	1	1	1	1	1	1		1	1
gpt	6	EN	50	038629EN6	Melissa	1	1	1	1	1	1		1	1
gpt	6	ES	51	353261ES6	Melissa	1	1	1	1	1	1		1	1
gpt	6	ES	52	241625ES6	Melissa	1	1	1	1	1	1		1	1
cdc	6	ES	53	570096ES6	Melissa	1	1	1	1	1	1		1	1
gpt	6	ES	54	110419ES6	Melissa	1	1	0	1	1	1	1	1	1		1
gpt	7	EN	56	720043EN7	Melissa	1	1	1	1	1	1		1	1
cdc	7	EN	57	491389EN7	Melissa	1	1	1	1	1	0		1	1
gpt	7	EN	58	491837EN7	Melissa	1	1	1	1	1	0		1	1		1
gpt	7	EN	59	464366EN7	Melissa	1	1	1	1	1	1		1	1
gpt	7	ES	60	143774ES7	Melissa	1	1	1	1	1	1		1	1
gpt	7	ES	61	524126ES7	Melissa	1	1	1	1	1	1		1	1
cdc	7	ES	62	956751ES7	Melissa	1	1	1	1	1	1		1	1
gpt	7	ES	63	367225ES7	Melissa	1	1	1	1	1	1		1	1
gpt	8	EN	65	444138EN8	Melissa	1	1	1	1	1	1		1	1
cdc	8	EN	66	210600EN8	Melissa	1	1	1	1	1	1		1	1		1
gpt	8	EN	67	849486EN8	Melissa	1	1	1	1	1	1		1	1
gpt	8	EN	68	935992EN8	Melissa	1	1	1	1	1	1		1	1
gpt	8	ES	69	929296ES8	Melissa	1	1	0	0	1	1		1	1
gpt	8	ES	70	279266ES8	Melissa	1	1	1	0	1	1		1	1		1
cdc	8	ES	71	280908ES8	Melissa	1	1	1	1	1	1		1	1		1
gpt	8	ES	72	484104ES8	Melissa	1	1	1	1	1	1		1	1
gpt	9	EN	74	223158EN9	Melissa	1	1	1	1	1	1		1	1
cdc	9	EN	75	657562EN9	Melissa	1	1	1	1	1	1		1	1
gpt	9	EN	76	862578EN9	Melissa	1	1	1	1	1	1		1	0		1
gpt	9	EN	77	262662EN9	Melissa	1	1	1	1	1	1	1	1	1		1
gpt	9	ES	78	837046ES9	Melissa	1	1	1	1	1	1		1	1
gpt	9	ES	79	640415ES9	Melissa	1	1	1	1	1	1		1	1		1
cdc	9	ES	80	565669ES9	Melissa	1	1	1	1	1	1	1	1	1
gpt	9	ES	81	996492ES9	Melissa	1	1	1	1	1	1		1	1
gpt	10	EN	83	247977EN10	Melissa	1	1	1	1	1	1		1	1
cdc	10	EN	84	637491EN10	Melissa	1	1	1	1	1	1		1	1
gpt	10	EN	85	036999EN10	Melissa	1	1	1	1	1	1		1	1
gpt	10	EN	86	529659EN10	Melissa	1	1	1	1	1	1		1	1
gpt	10	ES	87	552573ES10	Melissa	1	1	1	1	1	1		1	1
gpt	10	ES	88	124316ES10	Melissa	1	1	1	1	1	1		1	1
cdc	10	ES	89	919938ES10	Melissa	1	1	1	1	1	1		1	1
gpt	10	ES	90	816844ES10	Melissa	1	1	1	1	1	1		1	1
gpt	11	EN	92	961111EN11	Melissa	1	1	1	1	1	1	1	1	1
cdc	11	EN	93	352798EN11	Melissa	1	1	1	1	1	1		1	1
gpt	11	EN	94	417715EN11	Melissa	1	1	1	1	1	1		1	1
gpt	11	EN	95	869334EN11	Melissa	1	1	1	1	1	1		1	1
gpt	11	ES	96	825336ES11	Melissa	1	1	1	0	1	1		1	1
gpt	11	ES	97	052156ES11	Melissa	1	1	1	1	1	1		1	1
cdc	11	ES	98	771445ES11	Melissa	1	1	1	1	1	1		1	1
gpt	11	ES	99	409485ES11	Melissa	1	1	1	1	1	1		1	0
gpt	12	EN	101	754825EN12	Melissa	1	1	1	1	1	1		1	1
cdc	12	EN	102	697702EN12	Melissa	1	1	1	1	1	1	1	1	1
gpt	12	EN	103	014697EN12	Melissa	1	1	1	1	1	1		1	1
gpt	12	EN	104	983938EN12	Melissa	1	1	1	1	1	1		1	1
gpt	12	ES	105	912511ES12	Melissa	1	1	1	0	1	1		1	1
gpt	12	ES	106	684766ES12	Melissa	1	1	1	1	1	1		1	1
cdc	12	ES	107	578327ES12	Melissa	1	1	1	1	1	1	1	1	1
gpt	12	ES	108	635235ES12	Melissa	1	1	1	1	1	1		1	1		1
gpt	13	EN	110	889875EN13	Melissa	1	1	1	1	1	1		1	1
cdc	13	EN	111	102125EN13	Melissa	1	1	1	1	1	1		1	1
gpt	13	EN	112	871897EN13	Melissa	1	1	1	0	1	0		1	1
gpt	13	EN	113	820165EN13	Melissa	1	1	0	0	0	1		1	1		1
gpt	13	ES	114	674959ES13	Melissa	1	1	0	1	1	1		1	1		1
gpt	13	ES	115	941526ES13	Melissa	1	1	1	1	1	1		1	1		1
cdc	13	ES	116	461011ES13	Melissa	1	1	1	1	1	1		1	1
gpt	13	ES	117	350115ES13	Melissa	1	1	1	1	1	1		1	1		1
gpt	14	EN	119	222184EN14	Melissa	1	1	1	0	1	1	1	1	1		1
cdc	14	EN	120	717058EN14	Melissa	1	1	1	1	1	0	1	1	1		1
gpt	14	EN	121	782832EN14	Melissa	1	1	1	1	1	1	1	1	1
gpt	14	EN	122	717643EN14	Melissa	1	1	1	0	1	1	1	1	1		1
gpt	14	ES	123	432474ES14	Melissa	1	1	1	1	1	1	1	1	1
gpt	14	ES	124	693978ES14	Melissa	1	1	0	0	1	1	1	1	1		1
cdc	14	ES	125	726303ES14	Melissa	1	1	1	1	1	1	1	1	1		1
gpt	14	ES	126	299839ES14	Melissa	1	1	1	1	1	1	1	1	1
gpt	15	EN	128	837207EN15	Melissa	1	1	1	1	1	1		1	1
cdc	15	EN	129	695372EN15	Melissa	1	1	1	1	0	1		1	1
gpt	15	EN	130	930202EN15	Melissa	1	1	1	1	1	1		1	1
gpt	15	EN	131	327599EN15	Melissa	1	1	1	1	1	1		1	1
gpt	15	ES	132	686796ES15	Melissa	1	1	1	1	1	1		1	1
gpt	15	ES	133	858284ES15	Melissa	1	1	1	1	1	1		1	1
cdc	15	ES	134	591767ES15	Melissa	1	1	1	1	1	1		1	1
gpt	15	ES	135	191105ES15	Melissa	1	1	1	1	1	1		1	1
gpt	16	EN	137	808654EN16	Melissa	1	1	1	1	1	1		1	1		1
cdc	16	EN	138	227072EN16	Melissa	1	1	1	1	1	0		1	1
gpt	16	EN	139	278264EN16	Melissa	1	1	1	1	1	1		1	1
gpt	16	EN	140	998163EN16	Melissa	1	1	1	1	1	1		1	1		1
gpt	16	ES	141	949796ES16	Melissa	1	1	1	1	1	1		1	1
gpt	16	ES	142	921718ES16	Melissa	1	1	1	1	1	1		1	1
cdc	16	ES	143	804433ES16	Melissa	1	1	1	1	1	1		1	1
gpt	16	ES	144	589562ES16	Melissa	1	1	1	1	1	1		1	1
gpt	1	EN	2	805255EN1	Andee	1	1	1	1	1	1		1	1
cdc	1	EN	3	901234EN1	Andee	1	1	1	1	1	1	1	1	1
gpt	1	EN	4	091306EN1	Andee	1	1	0	1	1	1		1	1
gpt	1	EN	5	792612EN1	Andee	1	1	1	1	1	1		1	1
gpt	1	ES	6	437581ES1	Andee	1	1	1	1	1	1		1	1
gpt	1	ES	7	992796ES1	Andee	1	1	1	1	1	1	1	1	1
cdc	1	ES	8	941693ES1	Andee	1	1	1	1	1	1		1	1
gpt	1	ES	9	077536ES1	Andee	1	1	1	1	1	1		1	1
gpt	2	EN	11	196131EN2	Andee	1	1	1	1	1	1	1	1	1
cdc	2	EN	12	395073EN2	Andee	1	1	1	1	1	1		1	1
gpt	2	EN	13	076588EN2	Andee	1	1	1	1	1	1		1	1
gpt	2	EN	14	052536EN2	Andee	1	1	1	0	0	1		1	1
gpt	2	ES	15	365178ES2	Andee	1	1	1	0	1	1	1	1	1
gpt	2	ES	16	283595ES2	Andee	2	1	0	1	1	1		1	1
cdc	2	ES	17	158778ES2	Andee	1	1	1	1	1	1		1	1
gpt	2	ES	18	940816ES2	Andee	1	1	1	0	1	1		1	1
gpt	3	EN	20	471531EN3	Andee	1	1	1	1	1	1		1	1
cdc	3	EN	21	504024EN3	Andee	1	1	1	1	1	1		1	1
gpt	3	EN	22	946186EN3	Andee	1	1	1	1	1	1		1	1
gpt	3	EN	23	186416EN3	Andee	1	1	1	1	1	1		1	1
gpt	3	ES	24	692297ES3	Andee	1	1	1	0	1	1		1	1
gpt	3	ES	25	382685ES3	Andee	1	1	1	0	1	1		1	1
cdc	3	ES	26	904842ES3	Andee	1	1	1	1	1	1		1	1
gpt	3	ES	27	762313ES3	Andee	1	1	1	1	1	1		1	1
gpt	4	EN	29	256302EN4	Andee	1	1	1	1	1	1		1	1
cdc	4	EN	30	765114EN4	Andee	1	1	1	1	1	1		1	1
gpt	4	EN	31	970398EN4	Andee	1	1	1	1	1	1		1	1
gpt	4	EN	32	403606EN4	Andee	1	1	1	1	1	1		1	1
gpt	4	ES	33	918985ES4	Andee	1	1	1	1	1	1	1	1	1
gpt	4	ES	34	614351ES4	Andee	1	1	1	1	1	1		1	1
cdc	4	ES	35	424732ES4	Andee	1	1	1	1	1	1		1	1
gpt	4	ES	36	200774ES4	Andee	1	1	1	1	0	1	1	1	1
gpt	5	EN	38	683165EN5	Andee	1	1	1	1	1	1	1	1	1
cdc	5	EN	39	264563EN5	Andee	1	1	1	1	1	1	1	1	1
gpt	5	EN	40	837642EN5	Andee	1	1	0	1	1	1	1	1	1
gpt	5	EN	41	919955EN5	Andee	1	1	1	1	1	1	1	1	1
gpt	5	ES	42	596472ES5	Andee	1	1	1	1	1	1		1	1
gpt	5	ES	43	990075ES5	Andee	1	1	1	1	1	1	1	1	1
cdc	5	ES	44	400316ES5	Andee	1	1	0	1	1	1	1	1	1
gpt	5	ES	45	495862ES5	Andee	1	1	1	1	1	1	1	1	1
gpt	6	EN	47	041435EN6	Andee	1	1	1	0	0	1	1	1	1
cdc	6	EN	48	316540EN6	Andee	1	1	1	1	1	1		1	1
gpt	6	EN	49	013716EN6	Andee	1	1	1	1	1	1		1	1
gpt	6	EN	50	038629EN6	Andee	1	1	1	1	1	1		1	1
gpt	6	ES	51	353261ES6	Andee	1	1	1	1	1	1		1	1
gpt	6	ES	52	241625ES6	Andee	1	1	1	1	1	1		1	1
cdc	6	ES	53	570096ES6	Andee	1	1	1	1	1	1		1	1
gpt	6	ES	54	110419ES6	Andee	1	1	1	1	1	1	1	1	1
gpt	7	EN	56	720043EN7	Andee	1	1	1	1	1	1		1	1
cdc	7	EN	57	491389EN7	Andee	1	1	1	1	1	0		1	1
gpt	7	EN	58	491837EN7	Andee	1	1	1	1	1	1		1	1
gpt	7	EN	59	464366EN7	Andee	1	1	1	1	1	1		1	1
gpt	7	ES	60	143774ES7	Andee	1	1	1	1	1	1		1	1
gpt	7	ES	61	524126ES7	Andee	1	1	1	1	1	1		1	1
cdc	7	ES	62	956751ES7	Andee	1	1	1	1	1	1		1	1
gpt	7	ES	63	367225ES7	Andee	1	1	1	1	1	1		1	1
gpt	8	EN	65	444138EN8	Andee	1	1	1	1	1	1		1	1
cdc	8	EN	66	210600EN8	Andee	1	1	1	1	1	1		1	1
gpt	8	EN	67	849486EN8	Andee	1	1	1	1	1	1		1	1
gpt	8	EN	68	935992EN8	Andee	1	1	1	1	1	1		1	1
gpt	8	ES	69	929296ES8	Andee	1	1	0	0	1	1		1	1
gpt	8	ES	70	279266ES8	Andee	1	1	1	0	1	1		1	1
cdc	8	ES	71	280908ES8	Andee	1	1	1	1	1	1		1	1
gpt	8	ES	72	484104ES8	Andee	1	1	1	1	1	1		1	1
gpt	9	EN	74	223158EN9	Andee	1	1	1	1	1	1		1	1
cdc	9	EN	75	657562EN9	Andee	1	1	1	1	1	1		1	1
gpt	9	EN	76	862578EN9	Andee	1	1	1	1	1	1		1	1
gpt	9	EN	77	262662EN9	Andee	1	1	1	1	1	1	1	1	1
gpt	9	ES	78	837046ES9	Andee	1	1	1	1	1	1		1	1
gpt	9	ES	79	640415ES9	Andee	1	1	1	1	1	1		1	1
cdc	9	ES	80	565669ES9	Andee	1	1	1	1	1	1	1	1	1
gpt	9	ES	81	996492ES9	Andee	1	1	1	1	1	1		1	1
gpt	10	EN	83	247977EN10	Andee	1	1	1	1	1	1		1	1
cdc	10	EN	84	637491EN10	Andee	1	1	1	1	1	1		1	1
gpt	10	EN	85	036999EN10	Andee	1	1	1	1	1	1		1	1
gpt	10	EN	86	529659EN10	Andee	1	1	1	1	1	1		1	1
gpt	10	ES	87	552573ES10	Andee	1	1	1	1	1	1		1	1
gpt	10	ES	88	124316ES10	Andee	1	1	1	1	1	1		1	1
cdc	10	ES	89	919938ES10	Andee	1	1	1	1	1	1		1	1
gpt	10	ES	90	816844ES10	Andee	1	1	1	1	1	1		1	1
gpt	11	EN	92	961111EN11	Andee	1	1	1	1	1	1	1	1	1
cdc	11	EN	93	352798EN11	Andee	1	1	1	1	1	1		1	1
gpt	11	EN	94	417715EN11	Andee	1	1	1	1	1	1		1	1
gpt	11	EN	95	869334EN11	Andee	1	1	1	1	1	1		1	1
gpt	11	ES	96	825336ES11	Andee	1	1	1	0	1	1		1	1
gpt	11	ES	97	052156ES11	Andee	1	1	1	1	1	1		1	1
cdc	11	ES	98	771445ES11	Andee	1	1	1	1	1	1		1	1
gpt	11	ES	99	409485ES11	Andee	1	1	1	1	1	1		1	1
gpt	12	EN	101	754825EN12	Andee	1	1	1	1	1	1		1	1
cdc	12	EN	102	697702EN12	Andee	1	1	1	1	1	1	1	1	1
gpt	12	EN	103	014697EN12	Andee	1	1	1	1	1	1		1	1
gpt	12	EN	104	983938EN12	Andee	1	1	1	1	1	1		1	1
gpt	12	ES	105	912511ES12	Andee	1	1	1	0	1	1		1	1
gpt	12	ES	106	684766ES12	Andee	1	1	1	1	1	1		1	1
cdc	12	ES	107	578327ES12	Andee	1	1	1	1	1	1	1	1	1
gpt	12	ES	108	635235ES12	Andee	1	1	1	1	1	1		1	1
gpt	13	EN	110	889875EN13	Andee	1	1	1	1	1	1		1	1
cdc	13	EN	111	102125EN13	Andee	1	1	1	1	1	1		1	1
gpt	13	EN	112	871897EN13	Andee	1	1	1	0	1	0		1	1
gpt	13	EN	113	820165EN13	Andee	1	1	0	0	0	1		1	1
gpt	13	ES	114	674959ES13	Andee	1	1	0	1	1	1		1	1
gpt	13	ES	115	941526ES13	Andee	1	1	1	1	1	1		1	1
cdc	13	ES	116	461011ES13	Andee	1	1	1	1	1	1		1	1
gpt	13	ES	117	350115ES13	Andee	1	1	1	1	1	1		1	1
gpt	14	EN	119	222184EN14	Andee	1	1	1	0	1	1	1	1	1
cdc	14	EN	120	717058EN14	Andee	1	1	1	1	1	0	1	1	1		1
gpt	14	EN	121	782832EN14	Andee	1	1	1	1	1	1	1	1	1
gpt	14	EN	122	717643EN14	Andee	1	1	1	0	1	1	1	1	1
gpt	14	ES	123	432474ES14	Andee	1	1	1	1	1	1	1	1	1
gpt	14	ES	124	693978ES14	Andee	1	1	0	0	1	1	1	1	1
cdc	14	ES	125	726303ES14	Andee	1	1	1	1	1	1	1	1	1
gpt	14	ES	126	299839ES14	Andee	1	1	1	1	1	1	1	1	1
gpt	15	EN	128	837207EN15	Andee	1	1	1	1	1	1		1	1
cdc	15	EN	129	695372EN15	Andee	1	1	1	1	0	1		1	1
gpt	15	EN	130	930202EN15	Andee	1	1	1	1	1	1		1	1
gpt	15	EN	131	327599EN15	Andee	1	1	1	1	1	1		1	1
gpt	15	ES	132	686796ES15	Andee	1	1	1	1	1	1		1	1
gpt	15	ES	133	858284ES15	Andee	1	1	1	1	1	1		1	1
cdc	15	ES	134	591767ES15	Andee	1	1	1	1	1	1		1	1
gpt	15	ES	135	191105ES15	Andee	1	1	1	1	1	1		1	1
gpt	16	EN	137	808654EN16	Andee	1	1	1	1	1	1		1	1
cdc	16	EN	138	227072EN16	Andee	1	1	1	1	1	0		1	1
gpt	16	EN	139	278264EN16	Andee	1	1	1	1	1	1		1	1
gpt	16	EN	140	998163EN16	Andee	1	1	1	1	1	1		1	1
gpt	16	ES	141	949796ES16	Andee	1	1	1	1	1	1		1	1
gpt	16	ES	142	921718ES16	Andee	1	1	1	1	1	1		1	1
cdc	16	ES	143	804433ES16	Andee	1	1	1	1	1	1		1	1
gpt	16	ES	144	589562ES16	Andee	1	1	1	1	1	1		1	1

## Sheet: kappaReconciled
src	cdcQ	lang	surveyQ	surveyID	kMisinfo	kPMAT1	kPMAT2	kPMAT3	kPMAT4	kPMAT5	kPMAT6	kPMAT7	kPMAT8
gpt	1	EN	2	805255EN1	MA	MA	MA	MA	MA	MA	--	MA	MA			M: Melissa Agree		A: Andee agree
cdc	1	EN	3	901234EN1	MA	MA	MA	MA	MA	MA	MA	MA	MA			m: Melissa disagree		a: Andee disagree
gpt	1	EN	4	091306EN1	MA	MA	ma	MA	MA	mA	--	MA	MA
gpt	1	EN	5	792612EN1	MA	MA	MA	MA	MA	MA	--	MA	MA			Cohen's Kappa (k) for Misinformation
gpt	1	ES	6	437581ES1	MA	MA	MA	MA	MA	MA	--	MA	MA				MA:	125
gpt	1	ES	7	992796ES1	MA	MA	MA	MA	MA	MA	MA	MA	MA				Ma:	1
cdc	1	ES	8	941693ES1	MA	MA	MA	MA	MA	MA	--	MA	MA				mA:	2
gpt	1	ES	9	077536ES1	MA	MA	MA	MA	MA	MA	--	MA	MA				ma:	0
gpt	2	EN	11	196131EN2	mA	MA	MA	MA	MA	MA	MA	MA	MA				N:	128
cdc	2	EN	12	395073EN2	MA	MA	MA	MA	MA	MA	--	MA	mA				Po:	0.976562
gpt	2	EN	13	076588EN2	MA	MA	MA	MA	MA	MA	--	MA	MA				Pe:	0.976807
gpt	2	EN	14	052536EN2	MA	MA	MA	ma	ma	MA	--	MA	MA				kpool:	-0.0105263
gpt	2	ES	15	365178ES2	MA	MA	MA	ma	MA	MA	MA	MA	MA
gpt	2	ES	16	283595ES2	Ma	MA	Ma	MA	MA	MA	--	MA	MA
cdc	2	ES	17	158778ES2	MA	MA	MA	MA	MA	MA	--	MA	MA			Cohen's Kappa (k) for PEMAT
gpt	2	ES	18	940816ES2	MA	MA	MA	ma	MA	MA	--	MA	MA				MA:	883
gpt	3	EN	20	471531EN3	MA	MA	MA	MA	MA	MA	--	MA	MA				Ma:	1
cdc	3	EN	21	504024EN3	MA	MA	MA	MA	MA	MA	--	MA	MA				mA:	9
gpt	3	EN	22	946186EN3	MA	MA	MA	MA	MA	MA	--	MA	MA				ma:	31
gpt	3	EN	23	186416EN3	MA	MA	MA	MA	MA	MA	--	MA	MA				N:	924
gpt	3	ES	24	692297ES3	MA	MA	MA	ma	MA	MA	--	MA	MA				Po:	0.989177
gpt	3	ES	25	382685ES3	MA	MA	MA	ma	MA	MA	--	MA	MA				Pe:	0.925076
cdc	3	ES	26	904842ES3	MA	MA	MA	MA	MA	MA	--	MA	MA				kpool:	0.855553
gpt	3	ES	27	762313ES3	MA	MA	MA	MA	MA	MA	--	MA	MA
gpt	4	EN	29	256302EN4	MA	MA	MA	MA	MA	MA	--	MA	MA
cdc	4	EN	30	765114EN4	MA	MA	MA	MA	MA	mA	--	MA	MA
gpt	4	EN	31	970398EN4	MA	MA	MA	MA	MA	MA	--	MA	MA
gpt	4	EN	32	403606EN4	MA	MA	MA	MA	MA	MA	--	MA	MA
gpt	4	ES	33	918985ES4	MA	MA	MA	MA	MA	MA	MA	MA	MA
gpt	4	ES	34	614351ES4	MA	MA	MA	mA	MA	MA	--	MA	MA
cdc	4	ES	35	424732ES4	MA	MA	MA	MA	MA	MA	--	MA	MA
gpt	4	ES	36	200774ES4	MA	MA	MA	MA	ma	MA	MA	MA	MA
gpt	5	EN	38	683165EN5	MA	MA	MA	MA	MA	MA	MA	MA	MA
cdc	5	EN	39	264563EN5	MA	MA	MA	MA	MA	MA	MA	MA	MA
gpt	5	EN	40	837642EN5	MA	MA	ma	MA	MA	MA	MA	MA	MA
gpt	5	EN	41	919955EN5	MA	MA	MA	MA	MA	MA	MA	MA	MA
gpt	5	ES	42	596472ES5	MA	MA	MA	MA	MA	MA	--	MA	MA
gpt	5	ES	43	990075ES5	MA	MA	MA	MA	MA	MA	MA	MA	MA
cdc	5	ES	44	400316ES5	MA	MA	ma	mA	MA	MA	MA	MA	MA
gpt	5	ES	45	495862ES5	MA	MA	MA	MA	MA	MA	MA	MA	MA
gpt	6	EN	47	041435EN6	mA	MA	MA	ma	ma	MA	MA	MA	MA
cdc	6	EN	48	316540EN6	MA	MA	MA	MA	MA	MA	--	MA	MA
gpt	6	EN	49	013716EN6	MA	MA	MA	MA	MA	MA	--	MA	MA
gpt	6	EN	50	038629EN6	MA	MA	MA	MA	MA	MA	--	MA	MA
gpt	6	ES	51	353261ES6	MA	MA	MA	MA	MA	MA	--	MA	MA
gpt	6	ES	52	241625ES6	MA	MA	MA	MA	MA	MA	--	MA	MA
cdc	6	ES	53	570096ES6	MA	MA	MA	MA	MA	MA	--	MA	MA
gpt	6	ES	54	110419ES6	MA	MA	mA	MA	MA	MA	MA	MA	MA
gpt	7	EN	56	720043EN7	MA	MA	MA	MA	MA	MA	--	MA	MA
cdc	7	EN	57	491389EN7	MA	MA	MA	MA	MA	ma	--	MA	MA
gpt	7	EN	58	491837EN7	MA	MA	MA	MA	MA	mA	--	MA	MA
gpt	7	EN	59	464366EN7	MA	MA	MA	MA	MA	MA	--	MA	MA
gpt	7	ES	60	143774ES7	MA	MA	MA	MA	MA	MA	--	MA	MA
gpt	7	ES	61	524126ES7	MA	MA	MA	MA	MA	MA	--	MA	MA
cdc	7	ES	62	956751ES7	MA	MA	MA	MA	MA	MA	--	MA	MA
gpt	7	ES	63	367225ES7	MA	MA	MA	MA	MA	MA	--	MA	MA
gpt	8	EN	65	444138EN8	MA	MA	MA	MA	MA	MA	--	MA	MA
cdc	8	EN	66	210600EN8	MA	MA	MA	MA	MA	MA	--	MA	MA
gpt	8	EN	67	849486EN8	MA	MA	MA	MA	MA	MA	--	MA	MA
gpt	8	EN	68	935992EN8	MA	MA	MA	MA	MA	MA	--	MA	MA
gpt	8	ES	69	929296ES8	MA	MA	ma	ma	MA	MA	--	MA	MA
gpt	8	ES	70	279266ES8	MA	MA	MA	ma	MA	MA	--	MA	MA
cdc	8	ES	71	280908ES8	MA	MA	MA	MA	MA	MA	--	MA	MA
gpt	8	ES	72	484104ES8	MA	MA	MA	MA	MA	MA	--	MA	MA
gpt	9	EN	74	223158EN9	MA	MA	MA	MA	MA	MA	--	MA	MA
cdc	9	EN	75	657562EN9	MA	MA	MA	MA	MA	MA	--	MA	MA
gpt	9	EN	76	862578EN9	MA	MA	MA	MA	MA	MA	--	MA	mA
gpt	9	EN	77	262662EN9	MA	MA	MA	MA	MA	MA	MA	MA	MA
gpt	9	ES	78	837046ES9	MA	MA	MA	MA	MA	MA	--	MA	MA
gpt	9	ES	79	640415ES9	MA	MA	MA	MA	MA	MA	--	MA	MA
cdc	9	ES	80	565669ES9	MA	MA	MA	MA	MA	MA	MA	MA	MA
gpt	9	ES	81	996492ES9	MA	MA	MA	MA	MA	MA	--	MA	MA
gpt	10	EN	83	247977EN10	MA	MA	MA	MA	MA	MA	--	MA	MA
cdc	10	EN	84	637491EN10	MA	MA	MA	MA	MA	MA	--	MA	MA
gpt	10	EN	85	036999EN10	MA	MA	MA	MA	MA	MA	--	MA	MA
gpt	10	EN	86	529659EN10	MA	MA	MA	MA	MA	MA	--	MA	MA
gpt	10	ES	87	552573ES10	MA	MA	MA	MA	MA	MA	--	MA	MA
gpt	10	ES	88	124316ES10	MA	MA	MA	MA	MA	MA	--	MA	MA
cdc	10	ES	89	919938ES10	MA	MA	MA	MA	MA	MA	--	MA	MA
gpt	10	ES	90	816844ES10	MA	MA	MA	MA	MA	MA	--	MA	MA
gpt	11	EN	92	961111EN11	MA	MA	MA	MA	MA	MA	MA	MA	MA
cdc	11	EN	93	352798EN11	MA	MA	MA	MA	MA	MA	--	MA	MA
gpt	11	EN	94	417715EN11	MA	MA	MA	MA	MA	MA	--	MA	MA
gpt	11	EN	95	869334EN11	MA	MA	MA	MA	MA	MA	--	MA	MA
gpt	11	ES	96	825336ES11	MA	MA	MA	ma	MA	MA	--	MA	MA
gpt	11	ES	97	052156ES11	MA	MA	MA	MA	MA	MA	--	MA	MA
cdc	11	ES	98	771445ES11	MA	MA	MA	MA	MA	MA	--	MA	MA
gpt	11	ES	99	409485ES11	MA	MA	MA	MA	MA	MA	--	MA	mA
gpt	12	EN	101	754825EN12	MA	MA	MA	MA	MA	MA	--	MA	MA
cdc	12	EN	102	697702EN12	MA	MA	MA	MA	MA	MA	MA	MA	MA
gpt	12	EN	103	014697EN12	MA	MA	MA	MA	MA	MA	--	MA	MA
gpt	12	EN	104	983938EN12	MA	MA	MA	MA	MA	MA	--	MA	MA
gpt	12	ES	105	912511ES12	MA	MA	MA	ma	MA	MA	--	MA	MA
gpt	12	ES	106	684766ES12	MA	MA	MA	MA	MA	MA	--	MA	MA
cdc	12	ES	107	578327ES12	MA	MA	MA	MA	MA	MA	MA	MA	MA
gpt	12	ES	108	635235ES12	MA	MA	MA	MA	MA	MA	--	MA	MA
gpt	13	EN	110	889875EN13	MA	MA	MA	MA	MA	MA	--	MA	MA
cdc	13	EN	111	102125EN13	MA	MA	MA	MA	MA	MA	--	MA	MA
gpt	13	EN	112	871897EN13	MA	MA	MA	ma	MA	ma	--	MA	MA
gpt	13	EN	113	820165EN13	MA	MA	ma	ma	ma	MA	--	MA	MA
gpt	13	ES	114	674959ES13	MA	MA	ma	MA	MA	MA	--	MA	MA
gpt	13	ES	115	941526ES13	MA	MA	MA	MA	MA	MA	--	MA	MA
cdc	13	ES	116	461011ES13	MA	MA	MA	MA	MA	MA	--	MA	MA
gpt	13	ES	117	350115ES13	MA	MA	MA	MA	MA	MA	--	MA	MA
gpt	14	EN	119	222184EN14	MA	MA	MA	ma	MA	MA	MA	MA	MA
cdc	14	EN	120	717058EN14	MA	MA	MA	MA	MA	ma	MA	MA	MA
gpt	14	EN	121	782832EN14	MA	MA	MA	MA	MA	MA	MA	MA	MA
gpt	14	EN	122	717643EN14	MA	MA	MA	ma	MA	MA	MA	MA	MA
gpt	14	ES	123	432474ES14	MA	MA	MA	MA	MA	MA	MA	MA	MA
gpt	14	ES	124	693978ES14	MA	MA	ma	ma	MA	MA	MA	MA	MA
cdc	14	ES	125	726303ES14	MA	MA	MA	MA	MA	MA	MA	MA	MA
gpt	14	ES	126	299839ES14	MA	MA	MA	MA	MA	MA	MA	MA	MA
gpt	15	EN	128	837207EN15	MA	MA	MA	MA	MA	MA	--	MA	MA
cdc	15	EN	129	695372EN15	MA	MA	MA	MA	ma	MA	--	MA	MA
gpt	15	EN	130	930202EN15	MA	MA	MA	MA	MA	MA	--	MA	MA
gpt	15	EN	131	327599EN15	MA	MA	MA	MA	MA	MA	--	MA	MA
gpt	15	ES	132	686796ES15	MA	MA	MA	MA	MA	MA	--	MA	MA
gpt	15	ES	133	858284ES15	MA	MA	MA	MA	MA	MA	--	MA	MA
cdc	15	ES	134	591767ES15	MA	MA	MA	MA	MA	MA	--	MA	MA
gpt	15	ES	135	191105ES15	MA	MA	MA	MA	MA	MA	--	MA	MA
gpt	16	EN	137	808654EN16	MA	MA	MA	MA	MA	MA	--	MA	MA
cdc	16	EN	138	227072EN16	MA	MA	MA	MA	MA	ma	--	MA	MA
gpt	16	EN	139	278264EN16	MA	MA	MA	MA	MA	MA	--	MA	MA
gpt	16	EN	140	998163EN16	MA	MA	MA	MA	MA	MA	--	MA	MA
gpt	16	ES	141	949796ES16	MA	MA	MA	MA	MA	MA	--	MA	MA
gpt	16	ES	142	921718ES16	MA	MA	MA	MA	MA	MA	--	MA	MA
cdc	16	ES	143	804433ES16	MA	MA	MA	MA	MA	MA	--	MA	MA
gpt	16	ES	144	589562ES16	MA	MA	MA	MA	MA	MA	--	MA	MA

## Sheet: readability
src	cdcQ	lang	surveyQ	surveyID	numSen	numWor	numSyl	readability	redabilitySrc
gpt	1	EN	2	805255EN1	6	65	119	40.96	Flesch-Kincaid
cdc	1	EN	3	901234EN1	6	56	87	65.93	Flesch-Kincaid
gpt	1	EN	4	091306EN1	8	122	207	47.81	Flesch-Kincaid
gpt	1	EN	5	792612EN1	6	54	94	50.43	Flesch-Kincaid
gpt	2	EN	11	196131EN2	18	219	393	42.67	Flesch-Kincaid
cdc	2	EN	12	395073EN2	6	150	241	45.54	Flesch-Kincaid
gpt	2	EN	13	076588EN2	20	217	413	34.81	Flesch-Kincaid
gpt	2	EN	14	052536EN2	22	293	515	44.62	Flesch-Kincaid
gpt	3	EN	20	471531EN3	4	82	146	35.4	Flesch-Kincaid
cdc	3	EN	21	504024EN3	3	28	53	37.23	Flesch-Kincaid
gpt	3	EN	22	946186EN3	3	51	87	45.26	Flesch-Kincaid
gpt	3	EN	23	186416EN3	4	85	160	26.02	Flesch-Kincaid
gpt	4	EN	29	256302EN4	11	71	120	57.3	Flesch-Kincaid
cdc	4	EN	30	765114EN4	4	57	87	63.24	Flesch-Kincaid
gpt	4	EN	31	970398EN4	22	81	135	62.1	Flesch-Kincaid
gpt	4	EN	32	403606EN4	21	115	193	59.3	Flesch-Kincaid
gpt	5	EN	38	683165EN5	6	87	147	49.17	Flesch-Kincaid
cdc	5	EN	39	264563EN5	6	104	166	54.21	Flesch-Kincaid
gpt	5	EN	40	837642EN5	9	208	339	45.5	Flesch-Kincaid
gpt	5	EN	41	919955EN5	9	142	231	53.2	Flesch-Kincaid
gpt	6	EN	47	041435EN6	6	86	143	51.61	Flesch-Kincaid
cdc	6	EN	48	316540EN6	2	34	63	32.82	Flesch-Kincaid
gpt	6	EN	49	013716EN6	4	89	156	35.96	Flesch-Kincaid
gpt	6	EN	50	038629EN6	5	80	134	48.89	Flesch-Kincaid
gpt	7	EN	56	720043EN7	3	49	78	55.59	Flesch-Kincaid
cdc	7	EN	57	491389EN7	2	40	60	59.64	Flesch-Kincaid
gpt	7	EN	58	491837EN7	1	45	63	42.72	Flesch-Kincaid
gpt	7	EN	59	464366EN7	4	62	101	53.29	Flesch-Kincaid
gpt	8	EN	65	444138EN8	4	77	146	26.89	Flesch-Kincaid
cdc	8	EN	66	210600EN8	2	41	66	49.84	Flesch-Kincaid
gpt	8	EN	67	849486EN8	5	102	177	39.32	Flesch-Kincaid
gpt	8	EN	68	935992EN8	4	75	133	37.78	Flesch-Kincaid
gpt	9	EN	74	223158EN9	4	84	162	22.36	Flesch-Kincaid
cdc	9	EN	75	657562EN9	4	76	121	52.86	Flesch-Kincaid
gpt	9	EN	76	862578EN9	4	63	101	55.22	Flesch-Kincaid
gpt	9	EN	77	262662EN9	9	156	261	47.7	Flesch-Kincaid
gpt	10	EN	83	247977EN10	3	55	99	35.95	Flesch-Kincaid
cdc	10	EN	84	637491EN10	7	103	180	44.06	Flesch-Kincaid
gpt	10	EN	85	036999EN10	4	58	105	38.96	Flesch-Kincaid
gpt	10	EN	86	529659EN10	3	62	103	45.31	Flesch-Kincaid
gpt	11	EN	92	961111EN11	5	100	163	48.64	Flesch-Kincaid
cdc	11	EN	93	352798EN11	4	112	170	50	Flesch-Kincaid
gpt	11	EN	94	417715EN11	4	66	115	42.68	Flesch-Kincaid
gpt	11	EN	95	869334EN11	5	121	201	41.74	Flesch-Kincaid
gpt	12	EN	101	754825EN12	8	122	219	39.49	Flesch-Kincaid
cdc	12	EN	102	697702EN12	3	33	59	44.42	Flesch-Kincaid
gpt	12	EN	103	014697EN12	5	99	159	50.87	Flesch-Kincaid
gpt	12	EN	104	983938EN12	5	82	150	35.43	Flesch-Kincaid
gpt	13	EN	110	889875EN13	15	187	347	37.2	Flesch-Kincaid
cdc	13	EN	111	102125EN13	3	39	77	26.61	Flesch-Kincaid
gpt	13	EN	112	871897EN13	5	91	173	27.53	Flesch-Kincaid
gpt	13	EN	113	820165EN13	14	211	386	36.77	Flesch-Kincaid
gpt	14	EN	119	222184EN14	4	82	139	42.62	Flesch-Kincaid
cdc	14	EN	120	717058EN14	4	103	155	53.39	Flesch-Kincaid
gpt	14	EN	121	782832EN14	5	94	160	43.75	Flesch-Kincaid
gpt	14	EN	122	717643EN14	4	77	131	43.37	Flesch-Kincaid
gpt	15	EN	128	837207EN15	4	70	126	36.79	Flesch-Kincaid
cdc	15	EN	129	695372EN15	3	48	82	46.07	Flesch-Kincaid
gpt	15	EN	130	930202EN15	4	50	97	30.02	Flesch-Kincaid
gpt	15	EN	131	327599EN15	3	52	101	24.92	Flesch-Kincaid
gpt	16	EN	137	808654EN16	4	57	102	40.98	Flesch-Kincaid
cdc	16	EN	138	227072EN16	6	119	201	43.81	Flesch-Kincaid
gpt	16	EN	139	278264EN16	4	60	107	40.74	Flesch-Kincaid
gpt	16	EN	140	998163EN16	6	91	157	45.48	Flesch-Kincaid
gpt	1	ES	6	437581ES1	6	103	235	64	Flesch-Huerta
gpt	1	ES	7	992796ES1	5	78	168	71.07	Flesch-Huerta
cdc	1	ES	8	941693ES1	6	76	152	78.78	Flesch-Huerta
gpt	1	ES	9	077536ES1	5	62	133	69.9	Flesch-Huerta
gpt	2	ES	15	365178ES2	21	296	664	65	Flesch-Huerta
gpt	2	ES	16	283595ES2	24	290	672	59.36	Flesch-Huerta
cdc	2	ES	17	158778ES2	6	176	371	76.88	Flesch-Huerta
gpt	2	ES	18	940816ES2	19	240	525	67.51	Flesch-Huerta
gpt	3	ES	24	692297ES3	4	117	255	72.58	Flesch-Huerta
gpt	3	ES	25	382685ES3	4	108	231	74.72	Flesch-Huerta
cdc	3	ES	26	904842ES3	3	42	82	82.41	Flesch-Huerta
gpt	3	ES	27	762313ES3	4	93	207	68.9	Flesch-Huerta
gpt	4	ES	33	918985ES4	17	221	477	69.49	Flesch-Huerta
gpt	4	ES	34	614351ES4	19	219	489	64.84	Flesch-Huerta
cdc	4	ES	35	424732ES4	4	62	132	72.51	Flesch-Huerta
gpt	4	ES	36	200774ES4	22	207	450	65.56	Flesch-Huerta
gpt	5	ES	42	596472ES5	5	113	247	71.17	Flesch-Huerta
gpt	5	ES	43	990075ES5	5	96	204	74.02	Flesch-Huerta
cdc	5	ES	44	400316ES5	6	120	251	76.24	Flesch-Huerta
gpt	5	ES	45	495862ES5	4	74	181	54.56	Flesch-Huerta
gpt	6	ES	51	353261ES6	3	67	151	67.04	Flesch-Huerta
gpt	6	ES	52	241625ES6	4	100	215	73.76	Flesch-Huerta
cdc	6	ES	53	570096ES6	6	120	251	76.24	Flesch-Huerta
gpt	6	ES	54	110419ES6	4	108	227	76.95	Flesch-Huerta
gpt	7	ES	60	143774ES7	4	69	147	73.1	Flesch-Huerta
gpt	7	ES	61	524126ES7	4	73	149	78.78	Flesch-Huerta
cdc	7	ES	62	956751ES7	2	44	83	89.02	Flesch-Huerta
gpt	7	ES	63	367225ES7	3	50	100	80.72	Flesch-Huerta
gpt	8	ES	69	929296ES8	6	168	363	73.55	Flesch-Huerta
gpt	8	ES	70	279266ES8	7	137	315	63.67	Flesch-Huerta
cdc	8	ES	71	280908ES8	2	53	105	84.12	Flesch-Huerta
gpt	8	ES	72	484104ES8	6	156	337	73.3	Flesch-Huerta
gpt	9	ES	78	837046ES9	6	125	264	75.22	Flesch-Huerta
gpt	9	ES	79	640415ES9	11	183	407	67.26	Flesch-Huerta
cdc	9	ES	80	565669ES9	4	86	180	76.51	Flesch-Huerta
gpt	9	ES	81	996492ES9	8	158	324	78.63	Flesch-Huerta
gpt	10	ES	87	552573ES10	4	87	202	62.84	Flesch-Huerta
gpt	10	ES	88	124316ES10	2	58	130	68.84	Flesch-Huerta
cdc	10	ES	89	919938ES10	8	137	298	70.37	Flesch-Huerta
gpt	10	ES	90	816844ES10	3	54	124	63.39	Flesch-Huerta
gpt	11	ES	96	825336ES11	4	92	196	74.57	Flesch-Huerta
gpt	11	ES	97	052156ES11	11	164	328	79.99	Flesch-Huerta
cdc	11	ES	98	771445ES11	4	126	254	82.64	Flesch-Huerta
gpt	11	ES	99	409485ES11	8	136	279	77.75	Flesch-Huerta
gpt	12	ES	105	912511ES12	6	135	283	76.52	Flesch-Huerta
gpt	12	ES	106	684766ES12	3	58	125	72.25	Flesch-Huerta
cdc	12	ES	107	578327ES12	3	45	103	62.7	Flesch-Huerta
gpt	12	ES	108	635235ES12	4	56	124	66.69	Flesch-Huerta
gpt	13	ES	114	674959ES13	6	110	253	63.27	Flesch-Huerta
gpt	13	ES	115	941526ES13	12	191	434	64.09	Flesch-Huerta
cdc	13	ES	116	461011ES13	3	49	120	53.65	Flesch-Huerta
gpt	13	ES	117	350115ES13	6	147	332	67.16	Flesch-Huerta
gpt	14	ES	123	432474ES14	3	68	151	69.1	Flesch-Huerta
gpt	14	ES	124	693978ES14	9	202	468	63.28	Flesch-Huerta
cdc	14	ES	125	726303ES14	4	118	251	75.75	Flesch-Huerta
gpt	14	ES	126	299839ES14	7	154	345	67.78	Flesch-Huerta
gpt	15	ES	132	686796ES15	3	66	146	69.47	Flesch-Huerta
gpt	15	ES	133	858284ES15	5	76	170	65.91	Flesch-Huerta
cdc	15	ES	134	591767ES15	3	57	129	65.68	Flesch-Huerta
gpt	15	ES	135	191105ES15	3	88	190	73.81	Flesch-Huerta
gpt	16	ES	141	949796ES16	5	81	185	63.5	Flesch-Huerta
gpt	16	ES	142	921718ES16	5	76	170	65.91	Flesch-Huerta
cdc	16	ES	143	804433ES16	6	131	277	75.29	Flesch-Huerta
gpt	16	ES	144	589562ES16	4	97	212	71.49	Flesch-Huerta
